# Supplementary material for: Direct Benzene Hydroxylation with Dioxygen Induced by Copper Complexes: Uncovering the Active Species by DFT Calculations
Source: Organometallics. 2022 Jul 14;41(14):1892–904. doi: 10.1021/acs.organomet.2c00202 (PMC9344391; doi:10.1021/acs.organomet.2c00202)
Supplement: Supplementary file 2 — om2c00202_si_002.xyz [file om2c00202_si_002.xyz]

6
Acetonitrile
C           0.275862        0.000225        0.000438
N           1.441209       -0.000106       -0.000197
C          -1.181628       -0.000032       -0.000077
H          -1.551512       -0.534555        0.879199
H          -1.551411        1.028836        0.022744
H          -1.550941       -0.494697       -0.902734
20
AscorbicAcid
O          -0.704825       -1.411949       -0.416151
O           0.219630        2.065002       -0.307884
O          -2.758025        1.432022        0.362132
C          -1.899208       -0.843952       -0.067419
O          -2.926044       -1.485858        0.086812
C          -1.732234        0.599266        0.058093
C          -0.445231        0.894065       -0.216395
O           3.000231        0.860667       -0.425801
C           2.392037        0.419928        0.794710
C           1.426516       -0.735913        0.527538
O           2.135980       -1.869369        0.038676
C           0.309800       -0.374966       -0.481563
H           0.725721       -0.380999       -1.495096
H          -0.374892        2.808534       -0.096374
H          -3.553989        0.875442        0.463075
H           2.388508        1.500529       -0.826742
H           1.894652        1.241335        1.321097
H           3.197878        0.038118        1.428396
H           0.944411       -1.035029        1.463915
H           2.732070       -1.522627       -0.650321
19
AscorbicAcid-D
O          -0.676419       -1.416547       -0.661543
O           0.346237        2.022113       -0.751490
O          -2.345902        1.495274        0.495363
C          -1.736023       -0.808613       -0.067243
O          -2.721194       -1.396484        0.346776
C          -1.489096        0.630472       -0.018486
C          -0.209789        0.928064       -0.603285
O           1.769586        0.531221        1.680135
C           1.640454       -0.813011        1.193904
C           1.681917       -0.829627       -0.340709
O           2.698882        0.038670       -0.806514
C           0.348826       -0.433285       -1.019756
H           0.479133       -0.472493       -2.104173
H          -3.133868        1.000399        0.813018
H           0.881125        0.907673        1.784149
H           0.738571       -1.304621        1.576642
H           2.512785       -1.357831        1.564771
H           1.920076       -1.843002       -0.680394
H           2.614918        0.831888       -0.242391
12
Benzene
C          -1.173891       -0.762467        0.000027
C           0.073435       -1.397828       -0.000035
C          -1.247297        0.635233        0.000047
H           0.130780       -2.482961       -0.000257
H          -2.215705        1.128252        0.000113
C           1.247307       -0.635245        0.000059
C          -0.073450        1.397839       -0.000060
H           2.215687       -1.128332        0.000085
H          -0.130749        2.482998       -0.000158
C           1.173896        0.762477        0.000010
H           2.085252        1.354385       -0.000015
H          -2.085265       -1.354387       -0.000059
2
O2
O           0.000000        0.000000        0.608903
O           0.000000        0.000000       -0.608903
13
Phenol
O          -2.307322       -0.114979       -0.000026
C          -0.944000       -0.024721        0.000119
C          -0.220489       -1.226695        0.000023
C          -0.267166        1.204044        0.000021
H          -0.760919       -2.168465       -0.000057
H          -0.832597        2.133195       -0.000048
C           1.175157       -1.192222       -0.000050
C           1.130940        1.222462       -0.000028
H           1.728602       -2.127372       -0.000062
H           1.647761        2.178310       -0.000054
C           1.860835        0.029104        0.000024
H           2.946483        0.049355        0.000009
H          -2.682415        0.782982       -0.000235
18
Cyclohexane
C          -1.462788       -0.067461        0.233809
C          -0.789953        1.232745       -0.233737
C           0.672999        1.300354        0.233708
C           1.462799        0.067441       -0.233782
C           0.789930       -1.232741        0.233785
C          -0.672995       -1.300361       -0.233810
H          -2.495571       -0.114655       -0.133678
H          -1.515294       -0.069958        1.332415
H          -1.347078        2.103606        0.133917
H          -0.818327        1.277263       -1.332297
H           1.148534        2.218389       -0.133692
H           0.697198        1.346697        1.332339
H           2.495529        0.114667        0.133848
H           1.515413        0.069837       -1.332367
H           1.347116       -2.103641       -0.133684
H           0.818153       -1.277175        1.332370
H          -1.148620       -2.218512        0.133433
H          -0.697018       -1.346380       -1.332441
5
Methane
C           0.000000        0.000000        0.000000
H           0.631371        0.631371        0.631371
H          -0.631371       -0.631371        0.631371
H           0.631371       -0.631371       -0.631371
H          -0.631371        0.631371       -0.631371
27
TpBr3Cu(I)
B          -0.003221       -0.006586        0.843255
H          -0.003497       -0.007222        2.026341
N           1.161410       -0.901420        0.331375
C           2.091321       -1.593380        1.036197
C           2.937529       -2.240507        0.141591
C           2.438215       -1.880027       -1.121575
N           0.190067        1.450716        0.335741
C           0.327835        2.600476        1.042209
C           0.414597        3.046150       -1.114486
C           0.476494        3.656786        0.149206
N          -1.360115       -0.565291        0.330532
C          -2.427696       -1.019777        1.033166
C          -3.414292       -1.416807        0.136229
C          -2.849920       -1.162934       -1.125499
N          -1.622458       -0.654816       -1.011171
N           0.242551        1.728851       -1.004697
N           1.376767       -1.080944       -1.009995
Cu          0.002389        0.009807       -2.092314
Br          2.164028       -1.630369        2.896955
Br          4.394158       -3.334090        0.537890
Br          3.094287       -2.392637       -2.792625
Br         -3.624680       -1.458519       -2.798653
Br         -5.094097       -2.123119        0.527814
Br         -2.493608       -1.075752        2.893849
Br          0.309881        2.680287        2.902805
Br          0.706530        5.462978        0.546353
Br          0.545452        3.870542       -2.783823
29
Species 2
Cu          0.008891       -0.299059        1.999602
O          -0.664147        0.139052        3.841920
O           0.634234        0.152791        3.867478
N          -1.452213       -0.975100        0.771947
N          -1.262935       -0.763558       -0.564374
N           0.006312        1.601161        0.865537
N          -0.004819        1.421408       -0.488435
N           1.467357       -0.964171        0.764765
N           1.262533       -0.759768       -0.571077
C          -2.628223       -1.592884        0.909435
C          -3.230184       -1.795425       -0.342176
C          -2.324562       -1.250194       -1.248991
C           0.003907        2.915700        1.074543
C          -0.008373        3.623666       -0.140298
C          -0.013523        2.625815       -1.110279
C           2.649152       -1.572669        0.892341
C           3.239603       -1.776771       -0.364341
C           2.321137       -1.241463       -1.264000
B          -0.003047       -0.011485       -1.075452
H          -0.005246        0.025117       -2.257292
Br          3.328960       -2.043667        2.560714
Br          4.874211       -2.579230       -0.745583
Br          2.456736       -1.165032       -3.116658
Br          0.015208        3.616676        2.802711
Br         -0.020265        5.467644       -0.397648
Br         -0.031022        2.828151       -2.960173
Br         -3.285949       -2.074116        2.583784
Br         -2.478765       -1.163508       -3.099805
Br         -4.863838       -2.605894       -0.710629
56
Species 3
Cu          1.626938        0.063015       -1.012860
O          -0.106706        0.688874       -1.867944
O          -0.085340       -0.712669       -1.587060
N           3.167279        1.329839       -1.350315
N           4.355375        1.040530       -0.741164
N           2.127288        0.370686        1.187877
N           3.458203        0.197722        1.452144
N           2.852484       -1.573770       -0.989791
N           4.058263       -1.441820       -0.362938
C           3.376464        2.387243       -2.139281
C           4.713030        2.808484       -2.056478
C           5.295967        1.922349       -1.154414
C           1.558948        0.693001        2.349342
C           2.499223        0.723550        3.393307
C           3.699879        0.402310        2.770349
C           2.780669       -2.831911       -1.438822
C           3.942498       -3.543791       -1.097678
C           4.725815       -2.617826       -0.414375
B           4.452228       -0.101896        0.306622
H           5.555274       -0.170478        0.726368
Br          1.318266       -3.468944       -2.396958
Br          4.347143       -5.320750       -1.474661
Br          6.410590       -2.876441        0.329443
Br         -0.262625        1.059427        2.480984
Br          2.207177        1.103869        5.192417
Br          5.385558        0.256912        3.546859
Br          2.014803        3.127774       -3.170268
Br          7.059933        1.893136       -0.568248
Br          5.524757        4.224460       -2.949548
B          -4.451921        0.030982        0.501769
H          -5.526399        0.022354        0.996608
N          -4.526019       -0.379396       -0.988326
C          -5.574833       -0.794800       -1.740416
C          -5.109250       -1.100621       -3.015806
C          -3.728753       -0.836635       -2.945873
N          -3.513138       -0.968659        1.237066
C          -3.767318       -1.837582        2.244218
C          -1.681522       -2.096203        1.566577
C          -2.616653       -2.583517        2.493309
N          -3.832892        1.456231        0.591760
C          -4.376787        2.623368        1.010358
C          -3.453952        3.647669        0.806643
C          -2.341838        3.004609        0.240844
N          -2.574525        1.694533        0.117722
N          -2.223576       -1.131485        0.819999
N          -3.383929       -0.405173       -1.736315
Cu         -1.532492        0.139590       -0.587453
Br         -7.318041       -0.907164       -1.096547
Br         -6.092291       -1.716670       -4.473087
Br         -2.452429       -1.029644       -4.292269
Br         -0.726573        3.752589       -0.299702
Br         -3.652500        5.455784        1.195842
Br         -6.085629        2.755895        1.729506
Br         -5.412540       -1.958296        3.101127
Br         -2.374695       -3.917868        3.767436
Br          0.090919       -2.614793        1.331653
76
Species 4
Cu          1.800591       -0.666408        0.391695
O           0.609108       -2.192638        0.100359
O           0.144234       -1.016863       -0.609271
N           3.475711       -1.133680        1.403060
N           4.604265       -0.448926        1.044975
N           3.048691       -0.834044       -1.478239
N           4.209465       -0.120629       -1.424297
N           2.259787        1.282800        0.638539
N           3.504073        1.664455        0.224222
C           3.816005       -1.977797        2.378749
C           5.182618       -1.862814        2.676627
C           5.641105       -0.880169        1.802395
C           2.977462       -1.352759       -2.703024
C           4.092642       -0.976515       -3.476314
C           4.852411       -0.190204       -2.615212
C           1.604460        2.391645        0.993219
C           2.405266        3.525429        0.788746
C           3.605280        3.012470        0.300394
B           4.585601        0.597364       -0.110721
H           5.645433        1.114009       -0.205792
Br         -0.106055        2.307423        1.713580
Br          1.967509        5.303031        1.113182
Br          5.131487        3.952067       -0.189867
Br          1.555402       -2.438009       -3.233774
Br          4.474866       -1.428212       -5.242316
Br          6.475347        0.654106       -2.957435
Br          2.568192       -3.112006        3.169749
Br          7.373057       -0.225583        1.640263
Br          6.159425       -2.804417        3.948970
B          -4.013776        1.438207        0.113343
H          -4.869164        2.249838        0.207150
N          -3.590995        0.930058        1.505043
C          -4.130894        1.137188        2.730079
C          -3.364528        0.448574        3.666060
C          -2.358681       -0.167282        2.898373
N          -2.769866        2.055507       -0.599574
C          -2.533316        3.349595       -0.925985
C          -0.877870        2.097699       -1.678155
C          -1.330459        3.425368       -1.621966
N          -4.512100        0.241179       -0.741990
C          -5.708692        0.037130       -1.341078
C          -5.613444       -1.086669       -2.158467
C          -4.285598       -1.513219       -2.002101
N          -3.638890       -0.729351       -1.136307
N          -1.736026        1.282099       -1.057798
N          -2.501013        0.119115        1.604629
Cu         -1.763218       -0.644718       -0.370405
Br         -5.641339        2.183932        3.020299
Br         -3.609065        0.379232        5.510652
Br         -0.933104       -1.194653        3.521391
Br         -3.435409       -2.908269       -2.895533
Br         -6.938777       -1.843796       -3.220823
Br         -7.191097        1.121954       -1.063538
Br         -3.669390        4.747426       -0.468746
Br         -0.501940        4.939746       -2.312385
Br          0.674614        1.478403       -2.494705
H          -5.547728       -3.086516        1.009276
O          -3.187070       -5.557896       -0.542924
O          -1.712071       -2.460773        0.640616
O          -4.641996       -2.728082        1.096151
C          -4.257178       -4.892385       -0.022323
O          -5.402994       -5.302123       -0.083311
C          -3.797702       -3.635977        0.571001
C          -2.463780       -3.546887        0.378811
O           1.106780       -4.850248       -0.217436
C           0.295939       -5.104780        0.932816
C          -1.031121       -5.740761        0.510033
O          -0.755309       -6.880177       -0.292468
C          -1.968029       -4.803677       -0.289332
H          -1.508046       -4.579783       -1.258537
H           0.977655       -3.918310       -0.483213
H           0.143912       -4.210801        1.548484
H           0.827038       -5.838966        1.546209
H          -1.578185       -6.077774        1.396424
H          -0.028149       -6.596222       -0.879086
H          -0.654466       -2.552756        0.555181
76
TS-OH
Cu         -1.816671       -0.727991       -0.413981
O          -0.599001       -2.206371        0.110038
O          -0.197342       -0.911837        0.649673
N          -3.501274       -1.310588       -1.313102
N          -4.637113       -0.630310       -0.971431
N          -3.038916       -0.759412        1.508715
N          -4.164298        0.006684        1.422285
N          -2.294525        1.189706       -0.814353
N          -3.552180        1.585815       -0.455178
C          -3.860488       -2.299329       -2.133601
C          -5.247303       -2.283892       -2.346808
C          -5.697604       -1.207618       -1.585557
C          -2.879818       -1.055386        2.797904
C          -3.897556       -0.475129        3.579725
C          -4.694792        0.193965        2.655486
C          -1.663625        2.268298       -1.291512
C          -2.496214        3.395590       -1.226929
C          -3.687221        2.912247       -0.690319
B          -4.600112        0.549772        0.043368
H          -5.665445        1.059059        0.113703
Br          0.061214        2.171372       -1.978073
Br         -2.101839        5.134622       -1.753093
Br         -5.240872        3.865319       -0.329553
Br         -1.478942       -2.128795        3.404735
Br         -4.137013       -0.583099        5.423885
Br         -6.235361        1.188805        2.972666
Br         -2.605766       -3.483201       -2.831029
Br         -7.445628       -0.607796       -1.392224
Br         -6.253997       -3.433924       -3.406491
B           3.983661        1.440186       -0.280679
H           4.841571        2.234817       -0.460811
N           3.575291        0.767528       -1.606178
C           4.160058        0.773852       -2.828285
C           3.400428       -0.024094       -3.679524
C           2.351611       -0.490914       -2.865472
N           2.731220        2.135479        0.340442
C           2.495118        3.457228        0.526110
C           0.835450        2.293937        1.401729
C           1.289533        3.607845        1.205168
N           4.468919        0.355088        0.722028
C           5.659193        0.216737        1.351754
C           5.551092       -0.804617        2.293293
C           4.222787       -1.242098        2.173950
N           3.588073       -0.559881        1.218414
N           1.695574        1.416337        0.876074
N           2.462555       -0.017803       -1.625190
Cu          1.731594       -0.570547        0.407123
Br          5.714743        1.720628       -3.214492
Br          3.700496       -0.373914       -5.483916
Br          0.916627       -1.568800       -3.375324
Br          3.354599       -2.526040        3.206256
Br          6.862432       -1.435223        3.451782
Br          7.149828        1.255912        0.963684
Br          3.635782        4.796471       -0.072819
Br          0.459240        5.188460        1.723854
Br         -0.723626        1.766910        2.270917
H           5.556656       -2.971597       -0.706060
O           3.285853       -5.383511        1.049967
O           1.689179       -2.456579       -0.370865
O           4.640098       -2.650674       -0.821611
C           4.330465       -4.721398        0.475537
O           5.491589       -5.082367        0.566604
C           3.825962       -3.536837       -0.215579
C           2.486699       -3.470849       -0.023127
O          -1.041171       -4.862799        0.671297
C          -0.209431       -5.162599       -0.454650
C           1.139146       -5.716870        0.013140
O           0.904878       -6.809812        0.890202
C           2.041389       -4.693139        0.742172
H           1.576194       -4.415987        1.694022
H          -0.943409       -3.915157        0.882677
H          -0.087991       -4.305556       -1.126380
H          -0.708886       -5.955916       -1.018456
H           1.698918       -6.093241       -0.849395
H           0.171121       -6.513515        1.462054
H           0.538431       -2.533311       -0.260460
76
Species 5
Cu         -1.865008       -0.728535       -0.380121
O          -0.630823       -2.220953        0.234659
O          -0.244733       -0.873713        0.665638
N          -3.525874       -1.333816       -1.290354
N          -4.661186       -0.631879       -0.995222
N          -3.074327       -0.698133        1.515070
N          -4.222237        0.029703        1.395667
N          -2.319574        1.178065       -0.857392
N          -3.572486        1.586006       -0.492364
C          -3.875391       -2.338856       -2.096868
C          -5.255857       -2.311337       -2.345114
C          -5.712314       -1.211274       -1.622078
C          -2.951896       -1.008186        2.805451
C          -4.020016       -0.477842        3.554440
C          -4.805688        0.176588        2.610173
C          -1.674508        2.252776       -1.323422
C          -2.493902        3.389197       -1.249289
C          -3.690627        2.916185       -0.715823
B          -4.633311        0.561920        0.004135
H          -5.697181        1.076189        0.052701
Br          0.051743        2.138324       -2.001050
Br         -2.078696        5.127284       -1.761408
Br         -5.231946        3.884875       -0.344497
Br         -1.532049       -2.030633        3.454856
Br         -4.324799       -0.623025        5.385953
Br         -6.392563        1.108979        2.883303
Br         -2.623359       -3.557413       -2.739623
Br         -7.456294       -0.586012       -1.487678
Br         -6.249792       -3.475952       -3.400027
B           4.002430        1.427680       -0.296762
H           4.869728        2.209357       -0.489605
N           3.593932        0.731234       -1.610907
C           4.190869        0.690217       -2.825813
C           3.423781       -0.116214       -3.662787
C           2.358434       -0.539239       -2.847300
N           2.751343        2.147512        0.297759
C           2.535660        3.473557        0.478878
C           0.851808        2.338505        1.343104
C           1.327420        3.645093        1.147940
N           4.469224        0.363271        0.737671
C           5.660069        0.214840        1.364044
C           5.533696       -0.775243        2.336557
C           4.194024       -1.183147        2.237401
N           3.571242       -0.515803        1.265445
N           1.700043        1.445981        0.825321
N           2.466011       -0.030804       -1.621234
Cu          1.726613       -0.560933        0.387243
Br          5.767651        1.595018       -3.221810
Br          3.731898       -0.519572       -5.454795
Br          0.909159       -1.608188       -3.335991
Br          3.290014       -2.407788        3.312519
Br          6.837348       -1.401249        3.506295
Br          7.172641        1.206670        0.936467
Br          3.702704        4.793345       -0.113576
Br          0.518070        5.240211        1.656213
Br         -0.724698        1.834693        2.195636
H           5.617795       -2.718225       -0.669507
O           3.491968       -5.240809        1.104940
O           1.707549       -2.435032       -0.311213
O           4.685426       -2.446746       -0.784613
C           4.494709       -4.517157        0.527133
O           5.676591       -4.808488        0.620352
C           3.921695       -3.372285       -0.169204
C           2.573870       -3.366924        0.031081
O          -0.867244       -4.987480        0.721767
C          -0.007353       -5.200574       -0.405279
C           1.369740       -5.687181        0.055944
O           1.193852       -6.806848        0.913783
C           2.210420       -4.622312        0.796338
H           1.725970       -4.375555        1.747394
H          -0.766758       -4.070059        1.029061
H           0.068062       -4.319536       -1.052818
H          -0.462210       -6.004072       -0.990695
H           1.947776       -6.018809       -0.813077
H           0.437894       -6.564348        1.482215
H           0.295473       -2.507142       -0.178439
57
Species 6
Cu          1.788684        0.530829       -1.172047
O           0.332764        0.236935       -3.008510
O           0.101513       -0.250798       -1.638378
N           3.596116        1.375174       -1.372877
N           4.571771        0.906526       -0.537690
N           1.961521        0.826232        0.936859
N           3.128742        0.331211        1.453497
N           2.796184       -1.405815       -1.134385
N           3.782915       -1.472103       -0.193931
C           4.168871        2.257919       -2.193119
C           5.535249        2.391502       -1.900988
C           5.745460        1.510886       -0.842815
C           1.218596        1.205494        1.979287
C           1.879927        0.955463        3.192625
C           3.093729        0.396633        2.807125
C           2.545911       -2.658088       -1.513405
C           3.358897       -3.570514       -0.818579
C           4.131346       -2.765074        0.015066
B           4.260869       -0.181118        0.524985
H           5.230565       -0.411139        1.162345
Br          1.276198       -3.063037       -2.822550
Br          3.407394       -5.424712       -0.979110
Br          5.437081       -3.298871        1.227609
Br         -0.458938        1.983380        1.768357
Br          1.274088        1.301630        4.917499
Br          4.478791       -0.181330        3.907320
Br          3.192070        3.115000       -3.527627
Br          7.340546        1.167740        0.048192
Br          6.781545        3.492546       -2.735109
B          -4.310623        0.053107        0.500275
H          -5.326437        0.036283        1.108176
N          -4.446724       -0.777424       -0.806622
C          -5.453193       -1.587995       -1.217080
C          -5.104732       -2.147634       -2.443062
C          -3.833501       -1.610275       -2.710181
N          -3.160920       -0.552060        1.355041
C          -3.118204       -0.860668        2.673866
C          -1.240007       -1.487082        1.705655
C          -1.896164       -1.470326        2.948103
N          -3.944189        1.514677        0.121710
C          -4.591847        2.684282        0.336586
C          -3.836970        3.718445       -0.215314
C          -2.716140        3.071268       -0.762657
N          -2.785092        1.754481       -0.555607
N          -1.991414       -0.928744        0.756535
N          -3.441642       -0.793463       -1.735504
Cu         -1.662782        0.151101       -1.068189
Br         -7.019044       -1.857119       -0.246190
Br         -6.099877       -3.329785       -3.484649
Br         -2.748552       -1.921191       -4.197287
Br         -1.265707        3.820113       -1.664082
Br         -4.227683        5.539023       -0.222883
Br         -6.217764        2.802128        1.232954
Br         -4.508277       -0.492818        3.856012
Br         -1.282765       -2.122202        4.581297
Br          0.434886       -2.208030        1.309526
H           0.635360       -0.592731       -3.435523
57
MECP1
Cu          1.676631        0.842030       -0.973586
O           1.179316        1.306298       -2.714014
O           0.064897       -0.048710       -1.048033
N           3.560439        1.600809       -1.054383
N           4.554749        0.881107       -0.450918
N           1.979690        0.609088        1.027148
N           3.138872        0.013759        1.436688
N           2.734809       -1.211700       -1.378101
N           3.724663       -1.501301       -0.490225
C           4.141649        2.605842       -1.713518
C           5.536316        2.554024       -1.556315
C           5.751157        1.442823       -0.747525
C           1.234267        0.807029        2.119859
C           1.900260        0.339804        3.263787
C           3.104358       -0.160694        2.778842
C           2.367073       -2.364981       -1.925471
C           3.111979       -3.439026       -1.401055
C           3.966623       -2.835377       -0.481589
B           4.250850       -0.368059        0.417388
H           5.221713       -0.712494        0.999950
Br          1.022070       -2.433261       -3.219937
Br          3.000438       -5.247525       -1.834326
Br          5.248403       -3.640447        0.601818
Br         -0.434307        1.623512        2.068144
Br          1.313406        0.389874        5.027239
Br          4.472871       -0.958742        3.751124
Br          3.170465        3.890356       -2.644406
Br          7.376688        0.779324       -0.135117
Br          6.810480        3.715856       -2.255667
B          -4.274819        0.047054        0.523239
H          -5.285051        0.058011        1.138878
N          -4.498645       -0.586753       -0.878207
C          -5.595540       -1.174445       -1.411014
C          -5.304746       -1.571150       -2.715110
C          -3.970798       -1.178356       -2.904860
N          -3.189047       -0.773921        1.270513
C          -3.127908       -1.186536        2.559887
C          -1.294886       -1.809059        1.496413
C          -1.926787       -1.865154        2.751370
N          -3.756857        1.498488        0.310476
C          -4.244566        2.683944        0.749264
C          -3.401214        3.702052        0.310561
C          -2.397565        3.035600       -0.413252
N          -2.613352        1.717005       -0.405496
N          -2.054705       -1.157748        0.614335
N          -3.495963       -0.587865       -1.805434
Cu         -1.698192        0.010702       -1.163948
Br         -7.194101       -1.375605       -0.486051
Br         -6.430008       -2.418244       -3.929487
Br         -2.915652       -1.393447       -4.425413
Br         -0.929663        3.781192       -1.274800
Br         -3.569373        5.530667        0.609689
Br         -5.794104        2.847218        1.762394
Br         -4.469305       -0.852404        3.804266
Br         -1.308111       -2.672490        4.308973
Br          0.354242       -2.538162        1.025118
H           0.808766        0.476250       -3.068187
57
Species 7
Cu          1.315980       -0.324078        0.158916
O          -0.064010       -1.430778        0.987799
O           0.093590        1.054828        0.602108
N           2.661806       -1.802313       -0.427804
N           3.966917       -1.415635       -0.589055
N           2.256293        1.004261       -1.098453
N           3.615241        1.010392       -1.181386
N           2.867963        0.187923        1.662172
N           4.135546        0.355593        1.190422
C           2.623792       -3.119865       -0.656439
C           3.898297       -3.611790       -0.977929
C           4.720075       -2.491578       -0.918729
C           1.809183        2.032496       -1.823502
C           2.883852        2.723941       -2.407495
C           4.013643        2.039396       -1.965737
C           2.873145        0.580936        2.932669
C           4.154425        1.015187        3.319715
C           4.925769        0.854827        2.171675
B           4.433879        0.036855       -0.295388
H           5.589004        0.148396       -0.524344
Br          1.318945        0.509265        3.960357
Br          4.699961        1.656199        4.981431
Br          6.732697        1.235391        1.938177
Br         -0.006582        2.421975       -1.974665
Br          2.814923        4.215702       -3.518260
Br          5.797517        2.409715       -2.336911
Br          1.067057       -4.143715       -0.545272
Br          6.552864       -2.417368       -1.223696
Br          4.382969       -5.360334       -1.389315
B          -4.391438        0.080437       -0.258641
H          -5.527327        0.159436       -0.579136
N          -4.231457       -0.965088        0.876072
C          -5.152273       -1.793262        1.422638
C          -4.528399       -2.582209        2.384752
C          -3.188084       -2.162578        2.361683
N          -3.890641        1.453478        0.259943
C          -4.476595        2.670498        0.179247
C          -2.541715        2.857844        1.229675
C          -3.647489        3.605508        0.791626
N          -3.521576       -0.350201       -1.460377
C          -3.874204       -0.667596       -2.729741
C          -2.723469       -1.016508       -3.429502
C          -1.696520       -0.880872       -2.478542
N          -2.172843       -0.479540       -1.300992
N          -2.688948        1.569938        0.899381
N          -3.014358       -1.198666        1.452399
Cu         -1.428350       -0.043374        0.852158
Br         -6.941699       -1.818487        0.916681
Br         -5.300649       -3.891537        3.457700
Br         -1.797652       -2.788646        3.428288
Br          0.122947       -1.205105       -2.745062
Br         -2.582128       -1.539390       -5.211287
Br         -5.627224       -0.625959       -3.354352
Br         -6.122275        2.964277       -0.635727
Br         -3.949006        5.430116        0.998669
Br         -1.084637        3.492269        2.195311
H          -0.310926       -2.200754        0.448314
69
Species 8
Cu          1.159078        0.367017       -0.194786
O          -0.234460        1.081915       -1.349602
O          -0.025008       -1.119452       -0.131810
N           2.379669        2.079741       -0.099498
N           3.704366        1.867434        0.176946
N           2.132713       -0.384299        1.442931
N           3.477405       -0.214559        1.561399
N           2.777790       -0.441447       -1.424413
N           4.034710       -0.374567       -0.901054
C           2.245997        3.391716       -0.327437
C           3.475770        4.054706       -0.193683
C           4.374245        3.042013        0.125283
C           1.714205       -1.037336        2.530125
C           2.794266       -1.288403        3.393823
C           3.896656       -0.747553        2.732836
C           2.865856       -1.120447       -2.563211
C           4.194924       -1.507956       -2.815488
C           4.903057       -1.013543       -1.723352
B           4.267992        0.433550        0.395624
H           5.419510        0.482658        0.660607
Br          1.340415       -1.459638       -3.578351
Br          4.861350       -2.448003       -4.276327
Br          6.722637       -1.161267       -1.368341
Br         -0.068505       -1.525664        2.762759
Br          2.765040       -2.160492        5.036962
Br          5.674128       -0.751287        3.275711
Br          0.626239        4.207734       -0.773335
Br          6.199856        3.204579        0.438271
Br          3.829579        5.870054       -0.396280
B          -4.558656        0.008041        0.254642
H          -5.703022        0.031838        0.552128
N          -4.356309        0.679881       -1.129528
C          -5.245190        1.354501       -1.896353
C          -4.606917        1.765073       -3.062755
C          -3.291960        1.290136       -2.925176
N          -4.071098       -1.461656        0.160903
C          -4.723066       -2.609270        0.461292
C          -2.720235       -3.090986       -0.335724
C          -3.893407       -3.684698        0.158724
N          -3.711163        0.758001        1.305600
C          -4.073011        1.328120        2.480379
C          -2.942405        1.898105        3.057144
C          -1.916795        1.617765        2.137630
N          -2.374561        0.930828        1.091386
N          -2.828119       -1.758502       -0.321586
N          -3.145113        0.646950       -1.762677
Cu         -1.565650       -0.206389       -0.752645
Br         -7.013357        1.650920       -1.401746
Br         -5.335532        2.720027       -4.483991
Br         -1.907960        1.460085       -4.158513
Br         -0.126674        2.127247        2.276272
Br         -2.820435        2.819673        4.670555
Br         -5.812144        1.313192        3.143189
Br         -6.443035       -2.659825        1.166564
Br         -4.259564       -5.498401        0.356298
Br         -1.220418       -3.975735       -0.991174
H          -0.499854        1.983357       -1.099423
C           2.456333       -3.593684       -0.311688
C           3.620210       -3.548417        0.463096
C           2.462796       -4.291861       -1.524866
H           3.619391       -3.024198        1.412389
H           1.571330       -4.317505       -2.144772
C           4.788529       -4.179694        0.022277
C           3.625766       -4.932800       -1.963640
H           5.692260       -4.125583        0.622670
H           3.626954       -5.464472       -2.910499
C           4.791944       -4.871801       -1.192904
H           5.700099       -5.355201       -1.541796
H           1.558871       -3.075429        0.015087
69
TS-CH
Cu          1.156307       -0.039097        0.052715
O          -0.178746       -0.854802        1.192635
O           0.030048        1.525068        0.324535
N           2.070797       -1.797707       -0.592646
N           3.425839       -1.768008       -0.766576
N           2.341949        1.026511       -1.243755
N           3.655264        0.666338       -1.363874
N           2.890836       -0.196733        1.598500
N           4.114226       -0.117313        0.998643
C           1.682133       -3.056526       -0.811633
C           2.777523       -3.870456       -1.139612
C           3.866727       -3.005584       -1.096011
C           2.142475        2.057623       -2.079885
C           3.334476        2.376679       -2.752839
C           4.266923        1.467813       -2.265305
C           3.097803       -0.019079        2.901224
C           4.461006        0.204705        3.174477
C           5.070447        0.132379        1.926999
B           4.244717       -0.473349       -0.498211
H           5.379682       -0.646944       -0.785019
Br          1.705165       -0.123923        4.132494
Br          5.272540        0.526378        4.820161
Br          6.873384        0.341963        1.509320
Br          0.516002        2.928434       -2.313397
Br          3.609929        3.717231       -4.014722
Br          6.062338        1.321182       -2.727553
Br         -0.099605       -3.606106       -0.692184
Br          5.651661       -3.412771       -1.422262
Br          2.774693       -5.686222       -1.547430
B          -4.470894        0.078867       -0.256999
H          -5.608312       -0.010739       -0.575955
N          -4.268943       -0.598280        1.119565
C          -5.144148       -1.307349        1.868125
C          -4.459648       -1.861712        2.944972
C          -3.134016       -1.432755        2.773055
N          -4.063403        1.566819       -0.152632
C          -4.687163        2.644339       -0.681932
C          -2.864431        3.299059        0.371906
C          -3.954708        3.783342       -0.367298
N          -3.560039       -0.605554       -1.301612
C          -3.869338       -1.548219       -2.225259
C          -2.733902       -1.802604       -2.986398
C          -1.763759       -0.944773       -2.434513
N          -2.249089       -0.235683       -1.415839
N          -2.924062        1.967567        0.493217
N          -3.023204       -0.671142        1.675860
Cu         -1.515914        0.509392        0.911908
Br         -6.952200       -1.470757        1.467236
Br         -5.149617       -2.930678        4.302645
Br         -1.697358       -1.847810        3.880952
Br         -0.010563       -0.727744       -3.039907
Br         -2.548457       -2.994075       -4.406841
Br         -5.555506       -2.326739       -2.369873
Br         -6.264724        2.541688       -1.661595
Br         -4.343315        5.548490       -0.810775
Br         -1.520735        4.319116        1.148562
H          -0.492805       -1.722744        0.886353
C           1.400493        2.766189        2.024338
C           2.672197        3.041477        1.545093
C           0.949215        3.122780        3.285162
H           2.990986        2.724699        0.558416
H          -0.050475        2.873500        3.625083
C           3.552370        3.725821        2.397804
C           1.842633        3.811994        4.120580
H           4.560308        3.947547        2.057268
H           1.522482        4.105011        5.116881
C           3.135849        4.107151        3.677595
H           3.824104        4.631231        4.334382
H           0.577818        2.140787        1.162207
69
Species 9
Cu          1.143365        0.251423        0.060681
O          -0.128512        1.302455       -0.966614
O          -0.120137       -1.175623       -0.355587
N           2.378341        1.846434        0.585229
N           3.713853        1.581827        0.722433
N           2.213353       -0.978209        1.320655
N           3.573112       -0.850337        1.342031
N           2.721034       -0.203203       -1.489390
N           4.012750       -0.163658       -1.058412
C           2.228631        3.161309        0.788362
C           3.461039        3.770186        1.069717
C           4.377014        2.724947        1.012954
C           1.895658       -1.941023        2.194311
C           3.055300       -2.443648        2.811640
C           4.096499       -1.722341        2.235832
C           2.760624       -0.363871       -2.807502
C           4.088197       -0.429672       -3.269737
C           4.852869       -0.295306       -2.115147
B           4.292445        0.166458        0.423772
H           5.454689        0.155922        0.642499
Br          1.185612       -0.484859       -3.798466
Br          4.685375       -0.690529       -5.013633
Br          6.706876       -0.320519       -1.955715
Br          0.155545       -2.523685        2.504664
Br          3.175568       -3.787899        4.093874
Br          5.919547       -1.896427        2.559224
Br          0.587938        4.050243        0.697684
Br          6.215509        2.815017        1.275267
Br          3.796824        5.564071        1.432137
B          -4.544757        0.093932        0.260982
H          -5.688347        0.101584        0.565602
N          -4.244685        1.258795       -0.720006
C          -5.031183        2.298578       -1.084473
C          -4.356967        3.055543       -2.038549
C          -3.129580        2.392604       -2.203129
N          -4.203327       -1.242863       -0.452568
C          -4.967096       -2.343144       -0.650329
C          -2.961647       -2.681445       -1.507359
C          -4.209659       -3.296760       -1.324940
N          -3.654326        0.252337        1.512851
C          -3.974618        0.160729        2.826862
C          -2.826987        0.405872        3.574365
C          -1.837993        0.640742        2.602406
N          -2.327662        0.541092        1.368484
N          -2.960687       -1.454892       -0.976977
N          -3.063145        1.323199       -1.403841
Cu         -1.571766        0.025743       -0.845195
Br         -6.722947        2.603659       -0.373412
Br         -4.955886        4.591233       -2.902025
Br         -1.755828        2.844203       -3.376924
Br         -0.055487        1.102360        2.917635
Br         -2.651232        0.428904        5.429005
Br         -5.687230       -0.227566        3.447618
Br         -6.733490       -2.488380       -0.087166
Br         -4.736069       -4.998309       -1.864629
Br         -1.470204       -3.387906       -2.377899
H          -0.355239        2.156064       -0.561524
C           1.719323       -3.780151       -2.296235
C           1.988847       -3.787284       -0.942673
C           2.650587       -3.770747       -3.315143
H           1.207031       -3.791294       -0.189181
H           2.371142       -3.754477       -4.363976
C           3.349583       -3.787319       -0.581758
C           4.001497       -3.765214       -2.924573
H           3.622513       -3.808485        0.468979
H           4.778376       -3.745484       -3.683733
C           4.342480       -3.772405       -1.566474
H           5.387959       -3.765395       -1.273334
H           0.236772       -1.633966       -1.137976
69
MECP2
Cu          1.144741        0.229409        0.039366
O          -0.127954        1.197642       -1.058673
O          -0.106398       -1.232459       -0.290434
N           2.347681        1.881502        0.462904
N           3.687387        1.651979        0.616987
N           2.218504       -0.888760        1.394074
N           3.574185       -0.725727        1.427488
N           2.746249       -0.303889       -1.462198
N           4.030762       -0.226186       -1.014422
C           2.175155        3.205319        0.564357
C           3.397295        3.855620        0.793086
C           4.331263        2.825286        0.815645
C           1.908120       -1.788160        2.335363
C           3.067847       -2.212123        3.008547
C           4.101783       -1.511920        2.395207
C           2.808871       -0.556459       -2.764990
C           4.144377       -0.648901       -3.199256
C           4.888994       -0.428392       -2.045358
B           4.288485        0.226240        0.438997
H           5.448636        0.249421        0.666833
Br          1.257107       -0.750991       -3.779800
Br          4.770002       -1.029836       -4.910419
Br          6.740353       -0.430246       -1.856616
Br          0.176110       -2.386927        2.660995
Br          3.200136       -3.450050        4.392409
Br          5.921782       -1.610449        2.763758
Br          0.518898        4.057587        0.414675
Br          6.168036        2.968282        1.067452
Br          3.701788        5.677114        1.019449
B          -4.557744        0.032982        0.197416
H          -5.705140        0.036717        0.486397
N          -4.275846        1.110447       -0.883359
C          -5.084600        2.092732       -1.346774
C          -4.385491        2.839599       -2.289861
C          -3.122059        2.228949       -2.348232
N          -4.172060       -1.355249       -0.380502
C          -4.893846       -2.499382       -0.433769
C          -2.906034       -2.846441       -1.327126
C          -4.119305       -3.488036       -1.034473
N          -3.692214        0.335525        1.440996
C          -4.051558        0.468701        2.741913
C          -2.915810        0.787534        3.478373
C          -1.891541        0.829005        2.514995
N          -2.351978        0.552088        1.297070
N          -2.939354       -1.572579       -0.925810
N          -3.057958        1.198616       -1.498912
Cu         -1.566363       -0.075536       -0.872773
Br         -6.835314        2.342950       -0.771880
Br         -4.991244        4.312290       -3.252985
Br         -1.704600        2.706772       -3.457865
Br         -0.098259        1.256046        2.817001
Br         -2.788018        1.095029        5.311199
Br         -5.793858        0.249347        3.361731
Br         -6.633054       -2.650273        0.205990
Br         -4.588032       -5.255733       -1.379277
Br         -1.419074       -3.579404       -2.182020
H          -0.362675        2.071900       -0.704932
C           1.781008       -3.928910       -2.008534
C           2.047720       -3.829126       -0.658293
C           2.714255       -4.004836       -3.022471
H           1.263457       -3.770692        0.090741
H           2.437240       -4.076405       -4.069467
C           3.407616       -3.804726       -0.294480
C           4.064327       -3.969005       -2.630708
H           3.678763       -3.744425        0.755317
H           4.842754       -4.009528       -3.387589
C           4.402530       -3.869245       -1.275263
H           5.447473       -3.841615       -0.981653
H           0.268125       -1.734891       -1.036507
69
Species 10
Cu          1.149055        0.233758       -0.012208
O          -0.159817        1.101270       -1.151984
O          -0.042972       -1.287537       -0.270752
N           2.311754        1.930236        0.324052
N           3.651009        1.735003        0.525263
N           2.233277       -0.782642        1.417165
N           3.586577       -0.601090        1.447720
N           2.773112       -0.366547       -1.458004
N           4.051533       -0.216777       -1.011454
C           2.105688        3.251351        0.391039
C           3.304190        3.934384        0.648066
C           4.260282        2.926972        0.722858
C           1.931332       -1.651132        2.389439
C           3.094461       -2.034991        3.081156
C           4.121137       -1.343476        2.445676
C           2.851096       -0.707631       -2.739690
C           4.191107       -0.787490       -3.161594
C           4.921450       -0.463990       -2.022346
B           4.286848        0.317331        0.418377
H           5.444878        0.379024        0.650939
Br          1.307007       -1.017975       -3.738394
Br          4.841123       -1.260189       -4.840583
Br          6.770974       -0.392989       -1.825201
Br          0.205268       -2.257057        2.732849
Br          3.237243       -3.219784        4.509549
Br          5.941332       -1.404308        2.822550
Br          0.436671        4.060419        0.163466
Br          6.083643        3.117024        1.033430
Br          3.559996        5.766760        0.847051
B          -4.548718        0.029687        0.170459
H          -5.698305        0.068925        0.445792
N          -4.268716        0.949348       -1.045661
C          -5.081788        1.855507       -1.637736
C          -4.385367        2.468317       -2.674415
C          -3.117187        1.865543       -2.645511
N          -4.152742       -1.422545       -0.203655
C          -4.870750       -2.564110       -0.082406
C          -2.872619       -3.039621       -0.889860
C          -4.088474       -3.631150       -0.512752
N          -3.698790        0.504200        1.369163
C          -4.086071        0.879523        2.613853
C          -2.953626        1.251167        3.329613
C          -1.901448        1.065061        2.414145
N          -2.344011        0.615853        1.241223
N          -2.913713       -1.717006       -0.699140
N          -3.049375        0.959869       -1.662564
Cu         -1.548581       -0.214819       -0.880547
Br         -6.831324        2.180599       -1.096699
Br         -5.001138        3.782937       -3.839017
Br         -1.700757        2.215043       -3.802585
Br         -0.091795        1.406283        2.727508
Br         -2.858756        1.859076        5.088090
Br         -5.856073        0.877858        3.194292
Br         -6.613176       -2.625065        0.564476
Br         -4.553851       -5.431913       -0.579676
Br         -1.380200       -3.909523       -1.594755
H          -0.432050        1.981469       -0.843214
C           1.829135       -4.093167       -1.756428
C           2.153271       -3.876261       -0.432778
C           2.716713       -4.212854       -2.806838
H           1.401885       -3.787814        0.345834
H           2.394700       -4.376356       -3.830529
C           3.526341       -3.772811       -0.139393
C           4.080919       -4.097376       -2.485357
H           3.841877       -3.619048        0.887957
H           4.825071       -4.170533       -3.273552
C           4.476701       -3.878296       -1.159867
H           5.532362       -3.789927       -0.921391
H           0.342566       -1.807988       -0.998400
69
TS-CO
Cu          1.307155        0.447740        0.028790
O          -0.061713        1.575263       -0.791469
O           0.030570       -0.989006       -0.551963
N           2.801235        1.858004        0.499450
N           4.079221        1.374998        0.608462
N           2.234359       -0.867711        1.349208
N           3.586922       -1.029737        1.227670
N           2.800642       -0.120124       -1.608255
N           4.061345       -0.395685       -1.172990
C           2.886302        3.185917        0.610455
C           4.216380        3.594707        0.803905
C           4.939527        2.407750        0.789055
C           1.812118       -1.799494        2.210668
C           2.886100       -2.590117        2.654527
C           3.993916       -2.064928        2.000651
C           2.798856       -0.334220       -2.921151
C           4.058477       -0.768786       -3.370780
C           4.834589       -0.787954       -2.214673
B           4.420009       -0.112964        0.308037
H           5.573908       -0.302562        0.488393
Br          1.256429       -0.027477       -3.929180
Br          4.576826       -1.211663       -5.104804
Br          6.627589       -1.260083       -2.043972
Br          0.043454       -1.965788        2.750562
Br          2.838923       -4.019102        3.846064
Br          5.761015       -2.638663        2.113324
Br          1.404982        4.316792        0.492134
Br          6.780731        2.206043        0.974997
Br          4.866373        5.325506        1.025449
B          -4.374961       -0.002909        0.360227
H          -5.495290       -0.129840        0.719999
N          -4.231368        1.280716       -0.511282
C          -5.123439        2.277008       -0.727802
C          -4.524267        3.251291       -1.520469
C          -3.226697        2.762015       -1.747300
N          -3.975093       -1.213508       -0.527517
C          -4.713880       -2.281575       -0.912686
C          -2.869091       -2.195656       -2.121663
C          -4.039761       -2.947288       -1.932801
N          -3.433054        0.143237        1.577136
C          -3.710086        0.097224        2.904527
C          -2.603162        0.573487        3.600410
C          -1.684224        0.901904        2.586150
N          -2.172963        0.629790        1.380435
N          -2.828540       -1.170232       -1.266947
N          -3.055325        1.584870       -1.141387
Cu         -1.480728        0.273003       -0.848176
Br         -6.851837        2.275018       -0.040880
Br         -5.276191        4.836124       -2.143454
Br         -1.876666        3.571271       -2.741836
Br          0.004154        1.671627        2.799580
Br         -2.392686        0.738275        5.443848
Br         -5.323859       -0.520807        3.595402
Br         -6.345797       -2.728751       -0.144499
Br         -4.563891       -4.488025       -2.832269
Br         -1.537547       -2.479059       -3.388941
H          -0.295333        2.341542       -0.243369
C          -0.113415       -3.230224       -0.392409
C          -1.163814       -3.945469        0.141512
C           1.186187       -3.672235       -0.526027
H          -2.155925       -3.524729        0.269874
H           1.978691       -3.038050       -0.915420
C          -0.882283       -5.265543        0.535735
C           1.444725       -4.992983       -0.119100
H          -1.676495       -5.879275        0.953969
H           2.451989       -5.393014       -0.204450
C           0.413116       -5.780654        0.405102
H           0.621542       -6.798111        0.723066
H           0.365596       -1.218921       -1.439970
69
Species 11
Cu          1.624048       -0.028734       -0.710406
O           0.076329       -1.048594       -0.409327
O          -0.240459        1.330026        0.919139
N           3.447782       -0.970535       -0.861212
N           4.467597       -0.391492       -0.157995
N           2.500127        1.739580       -0.371682
N           3.465242        1.791344        0.598758
N           1.804959       -0.029328        2.119192
N           3.125612       -0.339847        1.952292
C           4.010480       -1.712643       -1.816310
C           5.411699       -1.628633       -1.758022
C           5.654133       -0.771687       -0.686446
C           2.278038        2.994116       -0.769388
C           3.093105        3.892880       -0.059409
C           3.830785        3.082555        0.796667
C           1.277768       -1.037672        2.818271
C           2.230280       -2.021621        3.120341
C           3.396902       -1.527949        2.545942
B           4.128222        0.486674        1.084997
H           5.122864        0.725150        1.689613
Br         -0.522529       -1.021665        3.324064
Br          1.998996       -3.610297        4.062635
Br          5.091607       -2.296450        2.543253
Br          1.034024        3.365918       -2.099131
Br          3.151623        5.745732       -0.208619
Br          5.105210        3.601317        2.047607
Br          2.959392       -2.692948       -3.005182
Br          7.295733       -0.205384       -0.020039
Br          6.661672       -2.478329       -2.845919
B          -4.228984       -0.687464       -0.952467
H          -5.305401       -0.826259       -1.435866
N          -3.579385       -2.053849       -0.666001
C          -3.906026       -3.291407       -1.100039
C          -2.962026       -4.193450       -0.618826
C          -2.062801       -3.399194        0.113615
N          -4.371645        0.077130        0.394398
C          -5.499398        0.482445        1.023526
C          -3.741884        1.124994        2.191523
C          -5.144776        1.164951        2.180971
N          -3.273384        0.106133       -1.893419
C          -3.425406        1.362245       -2.381981
C          -2.356233        1.639330       -3.227401
C          -1.593797        0.455958       -3.189450
N          -2.139244       -0.465441       -2.399324
N          -3.273705        0.469423        1.120035
N          -2.441276       -2.116159        0.085920
Cu         -1.477088       -0.334193        0.507622
Br         -5.392080       -3.641408       -2.161295
Br         -2.913132       -6.036061       -0.877499
Br         -0.552888       -3.986292        1.029488
Br          0.004138        0.092539       -4.094253
Br         -2.036453        3.212336       -4.174753
Br         -4.867976        2.453794       -1.930067
Br         -7.216702        0.162589        0.389188
Br         -6.276630        1.962874        3.423873
Br         -2.650455        1.883052        3.491459
H          -0.292609       -1.475249       -1.202932
C          -0.519579        2.681104        1.024936
C          -1.589329        3.176165        0.279477
C           0.256733        3.511534        1.834010
H          -2.154346        2.496744       -0.348317
H           1.084212        3.099327        2.404394
C          -1.896288        4.534282        0.357052
C          -0.053618        4.873575        1.888934
H          -2.728384        4.926627       -0.220123
H           0.550500        5.529543        2.508316
C          -1.130395        5.388115        1.159483
H          -1.368018        6.446264        1.211408
H           0.592993        1.060526        1.403168
88
Species 12
Cu         -1.255494       -0.528430       -0.838490
O           0.082321        0.794575       -0.484169
O           0.755119       -1.567148        0.792451
N          -3.258745       -0.189859       -0.964041
N          -4.087878       -0.980024       -0.218112
N          -1.637606       -2.513713       -0.686095
N          -2.544586       -2.923863        0.254084
N          -1.450616       -1.073913        2.156565
N          -2.806329       -1.106222        2.008777
C          -4.022362        0.478925       -1.825767
C          -5.375279        0.140111       -1.665374
C          -5.367479       -0.800034       -0.638140
C          -1.080279       -3.613555       -1.197509
C          -1.603160       -4.766722       -0.589101
C          -2.529238       -4.278539        0.326414
C          -1.206560       -0.261853        3.184978
C          -2.387289        0.239578        3.744523
C          -3.382218       -0.326321        2.954021
B          -3.533716       -1.924090        0.896832
H          -4.449248       -2.513572        1.371391
Br          0.554977        0.076162        3.719233
Br         -2.577884        1.438564        5.153751
Br         -5.218118       -0.072444        3.068618
Br          0.186532       -3.505377       -2.554460
Br         -1.142044       -6.539080       -0.911075
Br         -3.586141       -5.248919        1.509618
Br         -3.269149        1.659931       -3.059008
Br         -6.834446       -1.721605        0.040163
Br         -6.839696        0.786784       -2.615437
B           4.126270        1.349961       -0.830715
H           5.106186        1.842358       -1.289112
N           3.152115        2.455924       -0.357740
C           3.113078        3.766598       -0.689821
C           2.170839        4.406326        0.112350
C           1.663620        3.384090        0.927337
N           4.529822        0.501643        0.403880
C           5.764989        0.331436        0.937172
C           4.302758       -0.844929        2.094420
C           5.668918       -0.532701        2.021169
N           3.416358        0.461070       -1.901365
C           3.919841       -0.586478       -2.597818
C           2.971258       -1.000559       -3.530530
C           1.900875       -0.114441       -3.324411
N           2.161581        0.759353       -2.351717
N           3.615344       -0.225730        1.126908
N           2.248769        2.214926        0.642105
Cu          1.609960        0.291448        0.793235
Br          4.175626        4.504185       -2.022225
Br          1.689426        6.201942        0.105325
Br          0.384163        3.534120        2.268007
Br          0.255610       -0.048765       -4.208972
Br          3.101883       -2.405593       -4.746906
Br          5.616934       -1.284879       -2.283533
Br          7.307932        1.140143        0.288057
Br          7.043185       -1.142627        3.116851
Br          3.507184       -1.973973        3.338070
H           0.708911        0.879263       -1.252624
C           1.378213       -2.807433        0.816373
C           2.504765       -2.980441        0.012462
C           0.870099       -3.842172        1.603026
H           2.853478       -2.152402       -0.593525
H          -0.010510       -3.681498        2.217090
C           3.150621       -4.216743        0.013223
C           1.517478       -5.080283        1.578501
H           4.030914       -4.359233       -0.606565
H           1.124696       -5.895325        2.178661
C           2.659670       -5.269778        0.793603
H           3.160725       -6.232849        0.785840
H          -0.131076       -1.558886        1.294578
O          -3.653904        3.668652        1.074734
O          -2.180378        5.672706       -1.495624
O          -0.793376        3.084624       -0.947594
C          -2.629565        2.864675        0.669769
O          -2.445058        1.748576        1.119447
C          -1.855798        3.562460       -0.360700
C          -2.470570        4.834571       -0.627277
O          -4.838981        4.826843       -2.653971
C          -5.358788        4.291209       -1.431334
C          -5.020348        5.205426       -0.241170
O          -5.116096        6.563375       -0.628957
C          -3.623081        4.947355        0.367966
H          -3.414031        5.729300        1.104040
H          -0.511667        2.128103       -0.606677
H          -3.875037        4.713813       -2.659387
H          -5.008049        3.267362       -1.246951
H          -6.441836        4.260139       -1.564412
H          -5.742107        5.025077        0.563087
H          -4.817648        6.568070       -1.559654
88
MECP3
Cu         -1.296282       -0.582495       -0.882525
O           0.050290        0.808571       -0.584150
O           0.736570       -1.533292        0.759102
N          -3.298025       -0.187681       -0.954640
N          -4.124483       -0.976811       -0.205115
N          -1.674343       -2.540398       -0.675717
N          -2.583757       -2.926668        0.273623
N          -1.458859       -1.055442        2.132757
N          -2.815402       -1.080118        2.003589
C          -4.067022        0.487160       -1.805860
C          -5.420410        0.154275       -1.635534
C          -5.407425       -0.790241       -0.612201
C          -1.126375       -3.654259       -1.168223
C          -1.656800       -4.791813       -0.538268
C          -2.577020       -4.280092        0.370330
C          -1.194134       -0.235346        3.148566
C          -2.362673        0.279230        3.721554
C          -3.372905       -0.287027        2.949312
B          -3.561382       -1.910850        0.911457
H          -4.472581       -2.489882        1.406863
Br          0.583151        0.097608        3.646427
Br         -2.524957        1.481921        5.130885
Br         -5.206194       -0.024943        3.088511
Br          0.140662       -3.580750       -2.527155
Br         -1.209608       -6.573249       -0.828095
Br         -3.636334       -5.223662        1.572635
Br         -3.310547        1.668430       -3.036921
Br         -6.870014       -1.711090        0.077101
Br         -6.890840        0.813066       -2.568052
B           4.086604        1.288842       -0.828635
H           5.039842        1.768504       -1.353315
N           3.133080        2.414078       -0.355795
C           3.119098        3.720594       -0.714001
C           2.201154        4.397068        0.083772
C           1.683027        3.402622        0.926932
N           4.555435        0.473163        0.399448
C           5.808387        0.333544        0.901460
C           4.401975       -0.880708        2.087949
C           5.759371       -0.535516        1.985625
N           3.342775        0.358321       -1.848796
C           3.867264       -0.653244       -2.581118
C           2.930396       -1.053483       -3.532900
C           1.843963       -0.194738       -3.304981
N           2.088288        0.649560       -2.300481
N           3.678834       -0.276429        1.140418
N           2.234548        2.214534        0.660694
Cu          1.659045        0.295086        0.978198
Br          4.177253        4.415915       -2.074483
Br          1.760556        6.203164        0.043246
Br          0.420940        3.614310        2.277810
Br          0.206872       -0.116946       -4.203090
Br          3.091719       -2.409699       -4.798870
Br          5.577539       -1.325420       -2.287845
Br          7.310881        1.187051        0.213635
Br          7.174719       -1.111279        3.049107
Br          3.634259       -2.032409        3.332358
H           0.778495        0.851291       -1.284391
C           1.350362       -2.776442        0.803671
C           2.476432       -2.966228        0.002917
C           0.836912       -3.799676        1.603606
H           2.827997       -2.144273       -0.608224
H          -0.043236       -3.628785        2.215764
C           3.113112       -4.206171        0.014575
C           1.477197       -5.041705        1.592132
H           3.990636       -4.361417       -0.606007
H           1.081373       -5.848670        2.201024
C           2.616464       -5.247775        0.806615
H           3.110021       -6.215038        0.805971
H          -0.151854       -1.532359        1.253529
O          -3.617065        3.680140        1.031589
O          -2.203133        5.812571       -1.464685
O          -0.743989        3.213938       -0.955283
C          -2.568213        2.918075        0.617994
O          -2.355919        1.796811        1.040682
C          -1.786001        3.655797       -0.411210
C          -2.468861        4.938564       -0.632723
O          -4.860163        4.841136       -2.640635
C          -5.371537        4.311278       -1.411956
C          -5.024338        5.230564       -0.228992
O          -5.129642        6.586112       -0.618363
C          -3.617066        4.983784        0.366950
H          -3.424940        5.745459        1.128752
H          -0.339818        1.753654       -0.574884
H          -3.902123        4.692606       -2.672822
H          -5.023083        3.287536       -1.225514
H          -6.455767        4.283527       -1.536060
H          -5.736441        5.048418        0.583998
H          -4.824902        6.594523       -1.547326
88
Species 13
Cu         -1.483211       -0.673179       -1.048053
O          -0.336242        0.897145       -0.952483
O           0.911272       -1.577469        0.597208
N          -3.547654       -0.445326       -0.985774
N          -4.242510       -1.165538       -0.059117
N          -1.657704       -2.602918       -0.579561
N          -2.536206       -2.972071        0.407605
N          -1.302450       -1.097079        2.095203
N          -2.652546       -0.966420        1.943026
C          -4.445471        0.078450       -1.812576
C          -5.752458       -0.284680       -1.450909
C          -5.572179       -1.088463       -0.328913
C          -1.044414       -3.718523       -0.985081
C          -1.502610       -4.834564       -0.265215
C          -2.446704       -4.310797        0.610057
C          -0.945798       -0.206230        3.020522
C          -2.046619        0.517883        3.499517
C          -3.116470       -0.009840        2.780617
B          -3.492197       -1.947634        1.056544
H          -4.296926       -2.512908        1.725119
Br          0.851703       -0.079490        3.551682
Br         -2.085694        1.865459        4.785144
Br         -4.912968        0.446849        2.895995
Br          0.232152       -3.672891       -2.336242
Br         -0.952179       -6.605081       -0.420449
Br         -3.435953       -5.226516        1.893725
Br         -3.895963        1.121311       -3.268412
Br         -6.893032       -1.956914        0.654916
Br         -7.353657        0.197134       -2.273073
B           4.002242        1.374794       -1.000213
H           4.845078        1.923618       -1.635265
N           2.976244        2.416530       -0.495973
C           2.851461        3.725193       -0.828703
C           1.840747        4.287306       -0.056911
C           1.386236        3.222760        0.737741
N           4.668848        0.665094        0.203448
C           5.959415        0.694164        0.621515
C           4.786745       -0.628376        1.938647
C           6.084658       -0.129362        1.735008
N           3.252356        0.326563       -1.891550
C           3.777946       -0.734048       -2.552261
C           2.841468       -1.199040       -3.472030
C           1.754571       -0.325145       -3.304963
N           1.996780        0.585586       -2.361042
N           3.939571       -0.152556        1.024989
N           2.057021        2.099108        0.470316
Cu          1.902521        0.182142        1.014037
Br          3.888996        4.565348       -2.125077
Br          1.228822        6.044881       -0.065754
Br          0.052639        3.280558        2.036244
Br          0.136381       -0.311445       -4.244794
Br          3.007106       -2.642361       -4.638996
Br          5.495640       -1.384921       -2.237847
Br          7.300035        1.681464       -0.211379
Br          7.624859       -0.489753        2.719704
Br          4.209072       -1.796744        3.270173
H           0.541668        0.914530       -1.416316
C           1.555975       -2.775805        0.877239
C           2.745458       -3.041497        0.198350
C           1.025383       -3.682512        1.796767
H           3.124125       -2.310465       -0.504686
H           0.095421       -3.456810        2.309482
C           3.423848       -4.232256        0.456417
C           1.711432       -4.877044        2.037910
H           4.353234       -4.439064       -0.066857
H           1.299954       -5.589658        2.746896
C           2.911038       -5.155135        1.375627
H           3.439931       -6.083349        1.570582
H           0.010382       -1.555981        1.035382
O          -3.646305        4.009913        1.099240
O          -2.228385        6.377190       -1.160117
O          -1.229057        3.529394       -1.389940
C          -2.877959        3.168258        0.371232
O          -2.818261        1.976027        0.555890
C          -2.098483        3.973963       -0.662427
C          -2.606514        5.405275       -0.537220
O          -4.328620        4.213325       -1.813784
C          -5.468417        4.404923       -0.951814
C          -5.113179        5.588669       -0.058170
O          -5.166028        6.839172       -0.715500
C          -3.689633        5.361669        0.528407
H          -3.483842        6.072124        1.330002
H          -0.758082        1.774812       -1.070556
H          -4.399581        3.356753       -2.272679
H          -5.659380        3.509492       -0.351030
H          -6.356878        4.640046       -1.547227
H          -5.825123        5.640497        0.769304
H          -4.574816        6.803988       -1.487262
75
Species 14
Cu         -0.995604       -0.146601       -0.402633
O           0.406384        1.292899       -0.530187
N          -2.732764        0.306783       -1.545674
N          -3.799146       -0.505083       -1.287692
N          -1.182108       -2.113296       -0.965086
N          -2.449388       -2.622847       -0.841041
N          -2.183729       -0.485779        1.275887
N          -3.306536       -1.231014        1.072211
C          -3.198836        1.327401       -2.257872
C          -4.582447        1.216931       -2.472364
C          -4.922811        0.029535       -1.829769
C          -0.392543       -3.133292       -1.300533
C          -1.122448       -4.330594       -1.395072
C          -2.426477       -3.956974       -1.090264
C          -2.139248       -0.226515        2.577770
C          -3.227549       -0.789438        3.258973
C          -3.948933       -1.426215        2.249815
B          -3.630726       -1.738821       -0.362501
H          -4.630872       -2.371769       -0.346430
Br         -0.695679        0.743414        3.279805
Br         -3.612988       -0.717379        5.080479
Br         -5.524346       -2.405077        2.411193
Br          1.432480       -2.894414       -1.589471
Br         -0.491386       -6.031390       -1.819124
Br         -3.932967       -5.050834       -1.017278
Br         -2.041756        2.662033       -2.874950
Br         -6.607193       -0.754870       -1.699101
Br         -5.701817        2.388104       -3.393185
B           3.999516        0.153594        0.394813
H           5.183206        0.102357        0.510677
N           3.501391        1.584082        0.751255
C           4.043661        2.747129        0.318452
C           3.368968        3.809067        0.915542
C           2.405820        3.176970        1.714308
N           3.370723       -0.917775        1.315884
C           4.000002       -1.907946        2.003853
C           1.824763       -2.265952        2.035873
C           3.044990       -2.800820        2.477754
N           3.635734       -0.115668       -1.102558
C           4.305550       -0.879622       -2.002375
C           3.672793       -0.777873       -3.239225
C           2.596895        0.090585       -2.990213
N           2.580660        0.485177       -1.719025
N           2.013204       -1.136672        1.346686
N           2.473596        1.843851        1.614251
Cu          0.873905        0.522992        1.394022
Br          5.456178        2.804797       -0.889047
Br          3.679465        5.629898        0.699420
Br          1.156625        3.991137        2.842773
Br          1.265618        0.652944       -4.170639
Br          4.139543       -1.614742       -4.835149
Br          5.808039       -1.887335       -1.568936
Br          5.838424       -1.992673        2.283467
Br          3.323449       -4.347363        3.476293
Br          0.121164       -2.967755        2.325677
H           1.265267        1.097866       -1.037830
O          -2.256183        4.707354        1.762106
O          -0.010523        6.931772        0.110786
O           0.204949        4.013882       -0.631877
C          -1.661977        3.826273        0.929125
O          -1.942385        2.649919        0.879148
C          -0.589589        4.548435        0.122538
C          -0.705400        6.017384        0.504066
O          -2.549557        5.566058       -1.087759
C          -3.679522        5.938096       -0.271488
C          -3.116072        6.810355        0.844891
O          -2.757167        8.112777        0.430756
C          -1.878809        6.097680        1.467358
H          -1.595974        6.576122        2.406041
H           0.171683        2.248243       -0.601658
H          -2.807270        4.848336       -1.692560
H          -4.172645        5.051229        0.139066
H          -4.399084        6.511775       -0.864823
H          -3.872627        6.928203        1.624121
H          -2.146507        8.037847       -0.322792
69
Species 8'
Cu         -1.002764       -0.231408        0.704195
O           0.171179        0.188476        2.214239
O          -0.069937       -1.889627        0.876810
N          -1.484075        1.741396        0.223715
N          -2.723496        1.960320       -0.305585
N          -1.931131       -0.857153       -0.983891
N          -3.123185       -0.290627       -1.322968
N          -2.947699       -0.235450        1.725719
N          -4.004140        0.217761        0.990480
C          -0.842802        2.913581        0.203608
C          -1.651978        3.917683       -0.349642
C          -2.839398        3.260665       -0.662398
C          -1.595916       -1.696368       -1.967728
C          -2.576267       -1.685975       -2.973815
C          -3.526696       -0.773645       -2.520993
C          -3.420041       -0.555884        2.927116
C          -4.806847       -0.324291        2.997120
C          -5.133850        0.168532        1.738820
B          -3.754730        0.797633       -0.416756
H          -4.762632        1.192239       -0.893642
Br         -2.301879       -1.195914        4.270811
Br         -5.952966       -0.645564        4.428152
Br         -6.809856        0.660681        1.096807
Br         -0.022968       -2.683049       -1.950723
Br         -2.598443       -2.666949       -4.554145
Br         -5.110345       -0.264280       -3.350234
Br          0.893153        3.120096        0.862133
Br         -4.366444        3.979072       -1.441965
Br         -1.237646        5.712285       -0.606768
B           3.896499       -0.202940       -0.600207
H           4.929713       -0.121280       -1.184451
N           4.152535        0.161862        0.890487
C           5.297583        0.530832        1.510597
C           5.002013        0.887686        2.825363
C           3.618924        0.687731        2.934680
N           3.385857       -1.666947       -0.667929
C           3.654002       -2.612519       -1.593142
C           2.515711       -3.522902        0.067677
C           3.117837       -3.827351       -1.162883
N           2.856460        0.766695       -1.222585
C           3.122081        2.022552       -1.669859
C           2.013976        2.488198       -2.360988
C           1.102392        1.417000       -2.275989
N           1.595574        0.384688       -1.592869
N           2.674689       -2.224461        0.356358
N           3.112031        0.251389        1.774627
Cu          1.506227       -0.933085        1.384509
Br          6.968918        0.520887        0.699845
Br          6.177533        1.497275        4.131759
Br          2.551937        0.976878        4.434518
Br         -0.596080        1.384886       -3.072783
Br          1.785248        4.152284       -3.166306
Br          4.725720        2.906453       -1.321498
Br          4.585583       -2.257938       -3.158817
Br          3.191434       -5.473710       -2.026464
Br          1.619793       -4.694721        1.200924
H           0.463950        1.116538        2.233352
C          -2.743961       -3.844246        0.807868
C          -3.834270       -3.476657        0.010925
C          -2.927598       -4.067495        2.176312
H          -3.699292       -3.319970       -1.054853
H          -2.081831       -4.346116        2.798369
C          -5.101276       -3.313887        0.580880
C          -4.196845       -3.917530        2.746868
H          -5.941315       -3.013740       -0.039608
H          -4.336867       -4.080579        3.811691
C          -5.282048       -3.534539        1.951397
H          -6.262897       -3.400710        2.398694
H          -1.754540       -3.937201        0.371182
69
TS-CO-sigma
Cu         -0.989091        0.012190       -0.895638
O           0.104505       -1.404060       -1.652049
O           0.225670        1.116177       -1.920447
N          -1.626830       -0.986236        0.877926
N          -2.880727       -0.684902        1.328303
N          -1.920411        1.686936       -0.208444
N          -3.197967        1.569195        0.260351
N          -2.956526       -1.102695       -1.496899
N          -4.049533       -0.562068       -0.880072
C          -1.133480       -1.907791        1.704593
C          -2.046856       -2.209594        2.728977
C          -3.146522       -1.406336        2.444065
C          -1.573176        2.974947       -0.081401
C          -2.638898        3.715075        0.460806
C          -3.646170        2.780032        0.667211
C          -3.412966       -2.019968       -2.343116
C          -4.822910       -2.068976       -2.328857
C          -5.182497       -1.128154       -1.372403
B          -3.844574        0.181620        0.464081
H          -4.881814        0.306588        1.019906
Br         -2.272157       -3.134885       -3.310392
Br         -5.949092       -3.151141       -3.346356
Br         -6.893984       -0.654882       -0.808118
Br          0.102965        3.672821       -0.486738
Br         -2.689373        5.536572        0.840628
Br         -5.346244        3.072394        1.364986
Br          0.534810       -2.699173        1.427271
Br         -4.744107       -1.287212        3.389939
Br         -1.841134       -3.413769        4.132548
B           3.779936        0.276189        0.602061
H           4.794448        0.483164        1.192184
N           3.972237       -1.022848       -0.228651
C           5.022532       -1.877953       -0.261081
C           4.678372       -2.982213       -1.038134
C           3.372349       -2.707628       -1.468389
N           3.496883        1.450216       -0.369775
C           3.757817        2.756137       -0.165674
C           3.193647        2.443130       -2.271201
C           3.580299        3.441514       -1.367889
N           2.605120        0.159685        1.604394
C           2.656593       -0.415359        2.833627
C           1.508844       -0.071256        3.530182
C           0.805923        0.742627        2.618082
N           1.450428        0.882441        1.461667
N           3.119896        1.247305       -1.669056
N           2.953760       -1.530494       -0.988286
Cu          1.607803       -0.194031       -1.734042
Br          6.651365       -1.571650        0.580428
Br          5.717479       -4.479246       -1.414447
Br          2.291066       -3.789694       -2.535685
Br         -0.817622        1.607148        2.980437
Br          1.013300       -0.594987        5.248740
Br          4.056301       -1.520668        3.375245
Br          4.264725        3.422895        1.490290
Br          3.821264        5.258858       -1.688832
Br          2.923567        2.642829       -4.103151
H           0.264699       -2.131562       -1.026340
C          -0.441649        1.678055       -3.600377
C          -1.830871        1.984104       -3.383317
C          -0.124598        0.560780       -4.446913
H          -2.087363        2.870573       -2.814148
H           0.918008        0.355671       -4.670536
C          -2.819448        1.162503       -3.890467
C          -1.128576       -0.252917       -4.944265
H          -3.864796        1.388700       -3.702776
H          -0.876530       -1.112045       -5.557326
C          -2.477243        0.042469       -4.677908
H          -3.260855       -0.589784       -5.083416
H           0.256387        2.503628       -3.552431
69
sigma-complex-Q
Cu         -0.959841       -0.087570       -0.681987
O           0.145106       -1.333715       -1.676357
O          -0.122157        1.146495       -1.976266
N          -1.438695       -1.398571        0.836489
N          -2.662680       -1.288584        1.435027
N          -2.016282        1.388731        0.195313
N          -3.192096        1.093722        0.829603
N          -3.622044       -2.037334       -1.031163
N          -4.150283       -0.875693       -0.540090
C          -0.779268       -2.361605        1.492169
C          -1.558082       -2.882487        2.536082
C          -2.749081       -2.168530        2.458738
C          -1.718538        2.663911        0.482337
C          -2.712706        3.220774        1.303211
C          -3.617576        2.186203        1.510289
C          -4.303860       -2.300925       -2.140731
C          -5.300598       -1.338048       -2.391621
C          -5.160007       -0.445553       -1.336682
B          -3.756455       -0.353507        0.871173
H          -4.697130       -0.354401        1.596851
Br         -3.901021       -3.805664       -3.181460
Br         -6.490120       -1.228984       -3.822893
Br         -6.114856        1.121066       -1.008820
Br         -0.162410        3.528404       -0.052024
Br         -2.784830        4.947076        1.994315
Br         -5.159133        2.240936        2.549081
Br          0.937962       -2.943912        1.039985
Br         -4.241880       -2.344087        3.551825
Br         -1.104318       -4.218942        3.746361
B           3.822974        0.455302        0.368589
H           4.858331        0.680493        0.911127
N           4.062510       -0.692029       -0.650613
C           5.185142       -1.405445       -0.905623
C           4.880881       -2.408867       -1.824092
C           3.519114       -2.224093       -2.099824
N           3.360143        1.721698       -0.397282
C           3.605043        3.007117       -0.073158
C           2.677071        2.922506       -2.071148
C           3.187412        3.822303       -1.124464
N           2.753430        0.073982        1.423223
C           2.983553       -0.633300        2.560452
C           1.874953       -0.517726        3.384391
C           1.002592        0.304819        2.643139
N           1.514976        0.658381        1.464907
N           2.762983        1.660784       -1.627075
N           3.031975       -1.195089       -1.395205
Cu          1.487773        0.057555       -1.797196
Br          6.845818       -1.049497       -0.152758
Br          6.022619       -3.701834       -2.520261
Br          2.459715       -3.228814       -3.257257
Br         -0.664651        0.915058        3.244675
Br          1.607004       -1.294028        5.056594
Br          4.542904       -1.611944        2.846808
Br          4.368951        3.504509        1.543850
Br          3.299438        5.676179       -1.239066
Br          2.045877        3.338220       -3.771304
H           0.464877       -2.086112       -1.147619
C          -0.792269        1.241272       -3.275522
C          -2.256408        1.494814       -3.080287
C          -0.502387        0.070250       -4.165721
H          -2.528764        2.315528       -2.423934
H           0.545947       -0.183868       -4.308258
C          -3.208886        0.770522       -3.745916
C          -1.493851       -0.646555       -4.784816
H          -4.258064        1.018576       -3.612932
H          -1.234193       -1.486909       -5.423502
C          -2.858161       -0.306672       -4.604736
H          -3.634616       -0.877250       -5.103224
H          -0.342103        2.144139       -3.718441
69
sigma-complex-D
Cu         -0.959637       -0.072375       -0.672587
O           0.149979       -1.280418       -1.714223
O          -0.138472        1.195836       -1.964638
N          -1.432872       -1.440155        0.805966
N          -2.666847       -1.375482        1.389216
N          -2.019078        1.369270        0.244678
N          -3.172841        1.040419        0.903249
N          -3.638828       -1.964564       -1.132295
N          -4.163122       -0.841843       -0.555634
C          -0.772655       -2.428218        1.420213
C          -1.562482       -3.015621        2.419892
C          -2.760827       -2.312456        2.360759
C          -1.718689        2.633021        0.578038
C          -2.688532        3.147768        1.453463
C          -3.581523        2.099807        1.643775
C          -4.345309       -2.162285       -2.240488
C          -5.353481       -1.192470       -2.406484
C          -5.193321       -0.368548       -1.300160
B          -3.750931       -0.401971        0.877768
H          -4.688845       -0.428333        1.606669
Br         -3.959868       -3.594994       -3.384700
Br         -6.586142       -1.006487       -3.792829
Br         -6.150437        1.165018       -0.847089
Br         -0.189045        3.532833        0.026459
Br         -2.745956        4.840667        2.223858
Br         -5.086099        2.099526        2.736961
Br          0.963176       -2.951565        0.968008
Br         -4.274180       -2.569786        3.409337
Br         -1.112217       -4.410990        3.563872
B           3.847295        0.431174        0.346263
H           4.891107        0.637927        0.879824
N           4.070615       -0.692311       -0.701726
C           5.188537       -1.403701       -0.984310
C           4.872343       -2.381043       -1.926241
C           3.508977       -2.182803       -2.185956
N           3.384203        1.720777       -0.379778
C           3.648573        2.993911       -0.022882
C           2.663832        2.978724       -1.993985
C           3.207323        3.844757       -1.035062
N           2.790784        0.034810        1.409425
C           3.035973       -0.685344        2.535473
C           1.933189       -0.590046        3.369500
C           1.047537        0.233762        2.646180
N           1.547643        0.608404        1.469467
N           2.752667        1.703388       -1.594061
N           3.031831       -1.170864       -1.450353
Cu          1.488644        0.112241       -1.820199
Br          6.857665       -1.075243       -0.236604
Br          6.003688       -3.659768       -2.665360
Br          2.436547       -3.156185       -3.360978
Br         -0.621618        0.815620        3.271365
Br          1.684220       -1.390305        5.033420
Br          4.606191       -1.652684        2.799949
Br          4.464387        3.438547        1.584598
Br          3.329685        5.700623       -1.096266
Br          1.986809        3.456337       -3.658600
H           0.480920       -2.042108       -1.207332
C          -0.843998        1.347229       -3.229680
C          -2.275659        1.695504       -2.985315
C          -0.651205        0.203326       -4.174114
H          -2.470113        2.503375       -2.287595
H           0.373034       -0.114597       -4.354669
C          -3.297196        1.058747       -3.643537
C          -1.702162       -0.410799       -4.800375
H          -4.324503        1.361304       -3.461971
H          -1.519808       -1.232170       -5.487885
C          -3.036685        0.006773       -4.556867
H          -3.860195       -0.488903       -5.059748
H          -0.359335        2.234346       -3.672886
88
sigma-complex-AAH
Cu         -1.049815        0.363687       -0.319014
O           0.238303        0.582633       -1.753493
O           0.133638        1.740546        0.479846
N          -1.993784       -1.290017       -1.134492
N          -3.338347       -1.437102       -0.945639
N          -2.265445        0.316540        1.294306
N          -3.577100       -0.042288        1.132541
N          -3.596732        0.860011       -2.431870
N          -4.144184        0.928164       -1.180682
C          -1.583483       -2.367000       -1.812459
C          -2.652973       -3.238728       -2.066862
C          -3.750182       -2.602242       -1.496352
C          -2.028202        0.354523        2.612861
C          -3.193131        0.030209        3.327527
C          -4.144514       -0.228113        2.348897
C          -3.939953        1.993083       -3.034150
C          -4.729392        2.816570       -2.208323
C          -4.827527        2.090960       -1.028033
B          -4.178655       -0.331097       -0.267685
H          -5.294038       -0.712790       -0.117721
Br         -3.356939        2.371820       -4.775485
Br         -5.450695        4.493859       -2.585165
Br         -5.717699        2.547388        0.543656
Br         -0.366237        0.684789        3.368336
Br         -3.407997       -0.067212        5.173875
Br         -5.910552       -0.749755        2.612889
Br          0.185041       -2.628685       -2.353012
Br         -5.511442       -3.198056       -1.464381
Br         -2.614331       -4.869801       -2.960103
B           3.257151       -1.693361        0.853654
H           4.109337       -2.396951        1.296901
N           3.741982       -1.185286       -0.530054
C           4.857059       -1.519963       -1.223082
C           4.741839       -1.025915       -2.520522
C           3.499697       -0.374604       -2.531422
N           3.035733       -0.494158        1.798616
C           3.191841       -0.487541        3.138635
C           2.759997        1.560725        2.440883
C           3.033001        0.815532        3.598893
N           1.934973       -2.501095        0.734257
C           1.837710       -3.817604        0.412834
C           0.548666       -4.246596        0.689401
C          -0.078267       -3.088678        1.191947
N           0.740687       -2.038289        1.217677
N           2.751999        0.769958        1.356150
N           2.908712       -0.458915       -1.333580
Cu          1.636047        0.863146       -0.404991
Br          6.293874       -2.453916       -0.503720
Br          5.958623       -1.193878       -3.917813
Br          2.702276        0.470675       -3.988688
Br         -1.841845       -3.006553        1.824691
Br         -0.178491       -5.940244        0.414290
Br          3.247045       -4.783616       -0.332719
Br          3.535146       -2.026390        4.122514
Br          3.149328        1.425790        5.354715
Br          2.479348        3.395742        2.357681
H           0.393010       -0.237506       -2.252882
C          -0.183489        3.120524        0.178766
C          -0.997953        3.692815        1.294849
C          -0.780935        3.338184       -1.175363
H          -0.646585        3.485082        2.299962
H          -0.275662        2.867184       -2.011260
C          -2.109213        4.463140        1.066202
C          -1.877925        4.141431       -1.357338
H          -2.662901        4.876969        1.905274
H          -2.255780        4.316006       -2.361258
C          -2.556210        4.722899       -0.254393
H          -3.436633        5.334466       -0.420799
H           0.798842        3.628803        0.173260
O           2.330892        5.270067       -0.277101
O           5.378408        5.964489       -2.059957
O           4.997301        7.538573        0.600499
C           2.960654        6.186325        0.556735
O           2.431159        6.538920        1.617451
C           4.203269        6.585945       -0.008470
C           4.438858        5.914834       -1.202163
O           4.768849        3.715052       -3.353294
C           4.842226        3.092034       -2.078717
C           3.661907        3.469651       -1.175809
O           2.498319        2.644431       -1.417264
C           3.257808        4.941045       -1.333145
H           2.745841        5.074548       -2.292462
H           4.500295        7.809750        1.394065
H           5.040278        4.650835       -3.138816
H           5.770430        3.367857       -1.558295
H           4.843827        2.006229       -2.216949
H           3.915069        3.281505       -0.130631
H           2.244069        2.722625       -2.351822
88
TS-deprot
Cu         -1.068143        0.264442       -0.264971
O           0.337081        0.399444       -1.635209
O           0.519003        1.890051        0.551456
N          -2.228412       -1.311349       -1.276448
N          -3.574270       -1.282660       -1.067886
N          -2.324947        0.491157        1.217248
N          -3.641237        0.153435        1.018024
N          -3.413392        1.085867       -2.541850
N          -3.904866        1.210888       -1.273843
C          -1.968438       -2.445526       -1.918757
C          -3.139512       -3.193539       -2.132770
C          -4.140417       -2.407664       -1.570562
C          -2.151197        0.578562        2.544385
C          -3.350734        0.304724        3.222850
C          -4.265022        0.031250        2.214122
C          -3.440085        2.308808       -3.061095
C          -3.969477        3.255671       -2.163984
C          -4.248058        2.502148       -1.029401
B          -4.223049       -0.049145       -0.406222
H          -5.398270       -0.214181       -0.312405
Br         -2.798276        2.632856       -4.794420
Br         -4.280062        5.074509       -2.432628
Br         -4.987927        3.093453        0.579233
Br         -0.511612        0.942738        3.343103
Br         -3.650674        0.289709        5.062284
Br         -6.061561       -0.420700        2.412178
Br         -0.234028       -2.871346       -2.488914
Br         -5.965790       -2.782232       -1.480740
Br         -3.322133       -4.848031       -2.974540
B           3.091217       -1.986213        1.098757
H           3.854977       -2.751646        1.600354
N           3.666521       -1.572409       -0.282489
C           4.788529       -1.997900       -0.908660
C           4.755136       -1.559811       -2.230352
C           3.549809       -0.848424       -2.324922
N           2.952830       -0.729230        1.982521
C           3.052129       -0.658680        3.325626
C           2.868972        1.377480        2.495501
C           3.008319        0.679093        3.705303
N           1.701756       -2.655704        0.924917
C           1.466115       -3.910826        0.463430
C           0.130035       -4.215820        0.676688
C          -0.375583       -3.052001        1.289435
N           0.558103       -2.114643        1.443353
N           2.823322        0.528583        1.457788
N           2.905249       -0.841912       -1.151980
Cu          1.722595        0.640485       -0.316920
Br          6.126940       -2.991632       -0.085833
Br          6.016485       -1.863811       -3.564803
Br          2.853510       -0.061605       -3.867041
Br         -2.134348       -2.815846        1.890998
Br         -0.777689       -5.776141        0.212910
Br          2.782155       -4.956414       -0.346509
Br          3.210985       -2.163481        4.405575
Br          3.113752        1.377371        5.429401
Br          2.801296        3.226627        2.298001
H           0.452849       -0.451236       -2.090815
C           0.153380        3.085783        0.047395
C          -0.363170        4.080765        0.978589
C          -0.180903        3.277222       -1.359605
H          -0.173485        3.909279        2.032022
H           0.118037        2.488316       -2.041207
C          -0.945121        5.248331        0.517777
C          -0.756241        4.462808       -1.787633
H          -1.260556        6.008990        1.224423
H          -0.946304        4.615870       -2.845274
C          -1.135933        5.444487       -0.859537
H          -1.582012        6.368716       -1.210620
H           1.129554        3.790804       -0.112953
O           2.379069        4.895085       -0.516704
O           5.300698        5.794679       -2.387694
O           4.848236        7.430502        0.204012
C           2.944305        5.902792        0.289785
O           2.401081        6.227364        1.348246
C           4.122142        6.387154       -0.332603
C           4.391295        5.691185       -1.508727
O           4.868438        3.417445       -3.579075
C           5.042703        2.867973       -2.278633
C           3.861455        3.185630       -1.353698
O           2.773483        2.253514       -1.515630
C           3.315528        4.600387       -1.579906
H           2.772077        4.639564       -2.529152
H           4.363373        7.702361        1.004227
H           5.061627        4.380839       -3.427340
H           5.960854        3.247509       -1.809479
H           5.131054        1.780164       -2.368506
H           4.159667        3.085285       -0.307590
H           2.519694        2.231284       -2.453409
88
PhO-AAHH
Cu         -1.147613        0.467189       -0.335492
O           0.268233        0.266859       -1.626927
O           1.020260        2.041185        0.328967
N          -2.627393       -0.910477       -1.251328
N          -3.928765       -0.603578       -0.996585
N          -2.273033        0.978368        1.147638
N          -3.636189        0.933451        0.992697
N          -3.386788        1.550963       -2.660763
N          -3.654104        1.867076       -1.358520
C          -2.623408       -2.110835       -1.819362
C          -3.926969       -2.625529       -1.937553
C          -4.726916       -1.623215       -1.396592
C          -2.040320        1.126374        2.458459
C          -3.249161        1.183432        3.173504
C          -4.233124        1.048896        2.202522
C          -3.049451        2.693798       -3.248679
C          -3.105603        3.785424       -2.362563
C          -3.498638        3.203848       -1.162455
B          -4.272971        0.785366       -0.413011
H          -5.454366        0.904048       -0.317245
Br         -2.559879        2.731626       -5.059831
Br         -2.778605        5.588725       -2.703938
Br         -3.794198        4.075347        0.462549
Br         -0.326678        1.169835        3.173786
Br         -3.483915        1.371071        5.013063
Br         -6.079213        1.035658        2.452666
Br         -1.026887       -2.888855       -2.420714
Br         -6.583424       -1.620072       -1.209643
Br         -4.472196       -4.256513       -2.660822
B           2.476802       -2.410301        1.238403
H           3.070964       -3.278789        1.800481
N           3.125858       -2.209494       -0.155934
C           4.132658       -2.893788       -0.747385
C           4.167494       -2.556042       -2.098568
C           3.127207       -1.625685       -2.244009
N           2.592780       -1.094484        2.041492
C           2.669467       -0.969953        3.381631
C           3.038910        0.987879        2.438825
C           2.963808        0.354841        3.689898
N           0.982823       -2.800146        1.076332
C           0.505318       -3.991751        0.633002
C          -0.863067       -4.029125        0.855375
C          -1.129540       -2.782270        1.454176
N          -0.031099       -2.042207        1.592214
N           2.803197        0.121196        1.443266
N           2.513035       -1.406875       -1.075974
Cu          1.710083        0.376765       -0.352397
Br          5.257657       -4.069679        0.150784
Br          5.323787       -3.202473       -3.405767
Br          2.592280       -0.795810       -3.828493
Br         -2.806751       -2.203662        2.054905
Br         -2.058415       -5.392187        0.423141
Br          1.583126       -5.290106       -0.164067
Br          2.396244       -2.396555        4.540220
Br          3.202259        1.104820        5.378361
Br          3.465637        2.777803        2.159683
H           0.237544       -0.633164       -1.993164
C           0.969806        3.170905       -0.369376
C           0.996923        4.406475        0.331285
C           0.877672        3.224769       -1.786765
H           1.054553        4.378395        1.414526
H           0.825888        2.284567       -2.325836
C           0.937587        5.624458       -0.353576
C           0.818831        4.448879       -2.452552
H           0.964058        6.551070        0.215128
H           0.731923        4.454809       -3.536585
C           0.854110        5.659967       -1.748725
H           0.805144        6.607473       -2.276743
H           3.135515        3.817028       -0.695111
O           3.936296        4.273849       -1.054928
O           7.254241        3.645827       -2.044376
O           7.288133        5.507039        0.114699
C           4.928592        5.180690        0.176598
O           4.265489        5.727931        0.997100
C           6.152807        4.921611       -0.392585
C           6.204393        3.992729       -1.458171
O           6.084537        1.366579       -3.230940
C           5.805718        1.046612       -1.871690
C           4.720851        1.944974       -1.260483
O           3.384623        1.504760       -1.532496
C           4.845590        3.392904       -1.755313
H           4.618410        3.447050       -2.823780
H           8.026191        5.032024       -0.315326
H           6.666756        2.153713       -3.176621
H           6.708539        1.122556       -1.252732
H           5.450860        0.013244       -1.829494
H           4.804051        1.925547       -0.171770
H           3.238176        1.499967       -2.493569
88
TS-prot
Cu         -1.118966        0.414276       -0.314363
O           0.297722        0.284332       -1.603825
O           1.214442        2.147387        0.302617
N          -2.508934       -1.135634       -1.062813
N          -3.828912       -0.933512       -0.796138
N          -2.253065        0.949035        1.155805
N          -3.613264        0.786640        1.055194
N          -3.498270        1.097670       -2.621915
N          -3.848631        1.506473       -1.367057
C          -2.417036       -2.322088       -1.650957
C          -3.677674       -2.934754       -1.769362
C          -4.548706       -2.004894       -1.210487
C          -1.993488        1.214726        2.443690
C          -3.179915        1.235311        3.196114
C          -4.179186        0.950773        2.274923
C          -3.340542        2.208764       -3.332944
C          -3.597032        3.367010       -2.575278
C          -3.917345        2.862575       -1.319734
B          -4.290663        0.453361       -0.298140
H          -5.471479        0.457365       -0.145322
Br         -2.822602        2.121381       -5.133947
Br         -3.576055        5.150404       -3.121354
Br         -4.393870        3.828321        0.205423
Br         -0.268607        1.443435        3.090757
Br         -3.371302        1.547778        5.023399
Br         -6.008853        0.817006        2.599538
Br         -0.772099       -2.961186       -2.280833
Br         -6.398580       -2.147894       -1.014772
Br         -4.098452       -4.594461       -2.509325
B           2.693830       -2.226363        1.307936
H           3.335580       -3.051921        1.883580
N           3.290779       -2.051884       -0.112286
C           4.314455       -2.707192       -0.705783
C           4.289671       -2.429790       -2.070970
C           3.193786       -1.567646       -2.223527
N           2.777714       -0.877037        2.054687
C           2.824588       -0.690244        3.388195
C           3.165313        1.230324        2.361536
C           3.079421        0.654713        3.639286
N           1.209582       -2.669691        1.204052
C           0.750214       -3.874397        0.779719
C          -0.605048       -3.954883        1.065273
C          -0.880736       -2.720270        1.685160
N           0.199015       -1.946604        1.773143
N           2.969889        0.312775        1.402138
N           2.605601       -1.326256       -1.045910
Cu          1.778150        0.465703       -0.382087
Br          5.520609       -3.788858        0.204936
Br          5.440392       -3.070610       -3.385524
Br          2.552898       -0.862993       -3.829627
Br         -2.536931       -2.196994        2.385116
Br         -1.777578       -5.350732        0.677473
Br          1.833582       -5.138297       -0.064029
Br          2.568914       -2.073039        4.602236
Br          3.268025        1.486203        5.295993
Br          3.570136        3.016098        2.016821
H           0.298352       -0.623203       -1.953077
C           0.735257        3.212237       -0.330562
C           0.497956        4.383909        0.434780
C           0.477405        3.267042       -1.724482
H           0.691173        4.340058        1.502255
H           0.625903        2.364111       -2.306760
C           0.049159        5.556335       -0.174138
C           0.013681        4.445445       -2.313787
H          -0.113423        6.442192        0.436629
H          -0.193047        4.454925       -3.381567
C          -0.198581        5.601419       -1.552653
H          -0.562047        6.511490       -2.019985
H           2.950728        3.739187       -0.837104
O           3.592083        4.337032       -1.281931
O           6.882451        4.082765       -2.523217
O           6.932747        5.953026       -0.294548
C           4.626081        5.490955       -0.113636
O           3.936446        5.992364        0.702666
C           5.817525        5.281069       -0.762609
C           5.881459        4.335958       -1.829871
O           5.893110        1.686534       -3.620013
C           5.752398        1.343790       -2.245175
C           4.637905        2.134263       -1.547054
O           3.331482        1.572083       -1.735697
C           4.572578        3.590968       -2.029771
H           4.291787        3.610729       -3.087959
H           6.976429        6.815984       -0.744371
H           6.373960        2.541814       -3.601605
H           6.689425        1.504944       -1.696714
H           5.500949        0.280939       -2.183844
H           4.794687        2.111188       -0.465777
H           3.126121        1.554571       -2.686190
88
PhOH-AAH
Cu         -1.118544        0.418639       -0.372608
O           0.300700        0.689895       -1.583927
O           1.153198        2.916985       -0.018199
N          -2.201199       -1.254039       -1.054629
N          -3.523649       -1.345683       -0.737712
N          -2.203460        0.596873        1.250226
N          -3.532022        0.258289        1.226522
N          -3.674140        0.891740       -2.345605
N          -4.257312        1.021471       -1.117320
C          -1.880797       -2.372205       -1.701687
C          -2.991952       -3.224335       -1.819697
C          -4.016516       -2.524752       -1.188735
C          -1.862132        0.750632        2.535379
C          -2.967281        0.534728        3.371236
C          -4.000434        0.210512        2.498480
C          -4.030563        1.973496       -3.028766
C          -4.863467        2.825222       -2.278580
C          -4.974277        2.171804       -1.057428
B          -4.256016       -0.151070       -0.091328
H          -5.369608       -0.460964        0.187006
Br         -3.406631        2.250048       -4.774949
Br         -5.606987        4.462035       -2.773979
Br         -5.900861        2.706394        0.467916
Br         -0.116488        1.104918        3.066481
Br         -3.026340        0.621824        5.229810
Br         -5.742977       -0.253055        2.959008
Br         -0.152623       -2.649769       -2.355520
Br         -5.784845       -3.060591       -0.959329
Br         -3.084288       -4.893718       -2.639323
B           3.091709       -1.818125        0.959446
H           3.891468       -2.549832        1.456690
N           3.589894       -1.470145       -0.461026
C           4.720465       -1.856922       -1.099065
C           4.611326       -1.510390       -2.444588
C           3.354885       -0.894035       -2.530949
N           2.985707       -0.533572        1.823652
C           3.164292       -0.478141        3.158964
C           3.109622        1.571709        2.346463
C           3.255322        0.855212        3.544875
N           1.710987       -2.515877        0.891693
C           1.488463       -3.801817        0.519483
C           0.174035       -4.126515        0.821980
C          -0.329356       -2.940947        1.393711
N           0.582590       -1.971885        1.436248
N           2.923946        0.736891        1.306007
N           2.745417       -0.858752       -1.342935
Cu          1.806340        0.896941       -0.422687
Br          6.149220       -2.703019       -0.262156
Br          5.846625       -1.809803       -3.804932
Br          2.537030       -0.210449       -4.067454
Br         -2.051162       -2.714475        2.097709
Br         -0.708625       -5.737507        0.509080
Br          2.793775       -4.856569       -0.295174
Br          3.250288       -1.994477        4.228167
Br          3.521360        1.526266        5.261022
Br          3.199365        3.424118        2.193814
H           0.446832       -0.137937       -2.074253
C          -0.113655        3.460240       -0.185568
C          -0.819429        3.857657        0.952885
C          -0.654039        3.625351       -1.465940
H          -0.360241        3.736343        1.926074
H          -0.089753        3.288759       -2.328307
C          -2.090109        4.420723        0.809519
C          -1.914975        4.212233       -1.597780
H          -2.644096        4.728439        1.691680
H          -2.338013        4.353511       -2.587846
C          -2.636090        4.605654       -0.464372
H          -3.618951        5.052502       -0.575147
H           1.826321        3.532291       -0.424892
O           2.866519        4.700871       -1.006260
O           6.154886        5.383478       -2.276618
O           5.208836        7.274102       -0.020181
C           3.276031        5.794453       -0.208407
O           2.522116        6.244847        0.655260
C           4.578118        6.192369       -0.599326
C           5.072476        5.378111       -1.613903
O           5.842916        2.978421       -3.430853
C           5.725346        2.471108       -2.108369
C           4.419182        2.901238       -1.426064
O           3.328920        1.997236       -1.710620
C           3.991847        4.313530       -1.832978
H           3.657354        4.308527       -2.876085
H           4.571846        7.635433        0.622248
H           6.060443        3.936059       -3.270966
H           6.564112        2.805300       -1.481497
H           5.745723        1.377201       -2.150703
H           4.531538        2.858139       -0.340083
H           3.116164        2.054992       -2.656882
69
Species 13'
Cu         -1.062000       -0.167845        0.460225
O           0.058495       -0.132302        2.043419
O          -0.382145       -1.713022        4.068089
N          -1.696451        1.823811       -0.009227
N          -2.938940        1.990661       -0.548210
N          -2.151007       -1.026934       -0.906161
N          -3.259332       -0.379953       -1.389441
N          -3.736454        1.116861        1.917846
N          -4.113610        0.311734        0.881443
C          -1.184338        3.039700        0.154956
C          -2.078202        4.031996       -0.287137
C          -3.185087        3.311781       -0.722686
C          -1.898082       -2.032915       -1.751008
C          -2.829520       -2.054268       -2.800823
C          -3.672211       -0.981892       -2.530054
C          -4.085358        0.469931        3.024697
C          -4.709136       -0.760497        2.745525
C          -4.705308       -0.814475        1.355737
B          -3.902195        0.786738       -0.595849
H          -4.926278        1.095134       -1.118502
Br         -3.731458        1.207273        4.712326
Br         -5.397285       -2.020272        3.937164
Br         -5.405343       -2.159417        0.265426
Br         -0.476226       -3.197850       -1.475044
Br         -2.915647       -3.242201       -4.233005
Br         -5.146269       -0.421441       -3.518794
Br          0.493214        3.264701        0.943954
Br         -4.767752        3.977929       -1.449255
Br         -1.849529        5.881750       -0.284040
B           3.818751        0.188099       -1.058711
H           4.786868        0.367877       -1.730033
N           4.108390        0.670774        0.386223
C           5.289212        0.917847        1.003131
C           5.030270        1.301681        2.315977
C           3.628487        1.246670        2.407132
N           3.507064       -1.334146       -1.015976
C           4.093390       -2.342402       -1.703728
C           2.822634       -3.192768       -0.116855
C           3.681396       -3.557663       -1.164638
N           2.594558        0.961150       -1.608157
C           2.494637        2.300054       -1.797115
C           1.291662        2.564328       -2.439013
C           0.724017        1.287081       -2.605966
N           1.498721        0.321710       -2.114225
N           2.703732       -1.861578       -0.040127
N           3.075006        0.866059        1.257128
Cu          1.492818       -0.777287        0.976160
Br          6.945941        0.746824        0.166049
Br          6.261213        1.782463        3.632250
Br          2.561421        1.644409        3.894304
Br         -0.897586        0.903120       -3.458934
Br          0.597479        4.222581       -2.929705
Br          3.807459        3.508800       -1.251792
Br          5.250033       -2.074216       -3.137059
Br          4.164388       -5.273302       -1.704593
Br          1.937804       -4.309031        1.082864
H           0.266793        0.780363        2.306278
C          -0.916656       -2.890111        3.669374
C          -1.180175       -3.191263        2.320143
C          -1.205585       -3.851730        4.654813
H          -0.940945       -2.461193        1.547773
H          -0.999322       -3.613456        5.694732
C          -1.720169       -4.431060        1.971412
C          -1.745354       -5.087374        4.293084
H          -1.904774       -4.646110        0.922150
H          -1.960586       -5.819789        5.067487
C          -2.008416       -5.389364        2.950079
H          -2.425617       -6.353136        2.672952
H          -0.232805       -1.107419        3.278605
29
M1
Cu          0.008891       -0.299059        1.999602
O          -0.664147        0.139052        3.841920
O           0.634234        0.152791        3.867478
N          -1.452213       -0.975100        0.771947
N          -1.262935       -0.763558       -0.564374
N           0.006312        1.601161        0.865537
N          -0.004819        1.421408       -0.488435
N           1.467357       -0.964171        0.764765
N           1.262533       -0.759768       -0.571077
C          -2.628223       -1.592884        0.909435
C          -3.230184       -1.795425       -0.342176
C          -2.324562       -1.250194       -1.248991
C           0.003907        2.915700        1.074543
C          -0.008373        3.623666       -0.140298
C          -0.013523        2.625815       -1.110279
C           2.649152       -1.572669        0.892341
C           3.239603       -1.776771       -0.364341
C           2.321137       -1.241463       -1.264000
B          -0.003047       -0.011485       -1.075452
H          -0.005246        0.025117       -2.257292
Br          3.328960       -2.043667        2.560714
Br          4.874211       -2.579230       -0.745583
Br          2.456736       -1.165032       -3.116658
Br          0.015208        3.616676        2.802711
Br         -0.020265        5.467644       -0.397648
Br         -0.031022        2.828151       -2.960173
Br         -3.285949       -2.074116        2.583784
Br         -2.478765       -1.163508       -3.099805
Br         -4.863838       -2.605894       -0.710629
30
M2
Cu         -0.006314       -0.333854        1.980100
O           0.197302       -0.171205        3.812555
O           0.481277       -1.281702        4.616388
N          -0.017103        1.572165        0.924492
N          -0.025992        1.475016       -0.438282
N           1.452453       -0.965675        0.658756
N           1.245505       -0.690301       -0.663055
N          -1.455178       -0.965167        0.696065
N          -1.276297       -0.704040       -0.632118
C          -0.013930        2.871749        1.214674
C          -0.020531        3.652083        0.045507
C          -0.027893        2.715350       -0.983884
C           2.630718       -1.585491        0.746867
C           3.217321       -1.726384       -0.520900
C           2.298414       -1.139187       -1.386710
C          -2.626719       -1.593854        0.816909
C          -3.235249       -1.756659       -0.437495
C          -2.338203       -1.172818       -1.328759
B          -0.024895        0.080063       -1.113296
H          -0.040655        0.187750       -2.291341
Br         -3.275701       -2.130487        2.480134
Br         -4.865905       -2.564365       -0.826046
Br         -2.501162       -1.023270       -3.175225
Br          3.311512       -2.144914        2.389327
Br          4.846873       -2.515171       -0.951047
Br          2.426503       -0.959898       -3.233717
Br         -0.002898        3.458607        2.984220
Br         -0.037506        3.032041       -2.817950
Br         -0.020423        5.508384       -0.102782
H           0.306997       -2.058206        4.043156
30
M3
Cu          0.031601       -0.343758       -2.016544
O          -1.000450       -0.034465       -3.639790
O           1.131542        0.099679       -3.486023
N          -1.408019       -1.010310       -0.725307
N          -1.235631       -0.743173        0.605034
N           1.443012       -0.976678       -0.706098
N           1.277818       -0.681243        0.615902
N          -0.008633        1.574624       -0.887002
N          -0.033252        1.463894        0.470094
C          -2.562958       -1.672286       -0.846787
C          -3.165838       -1.845606        0.409568
C          -2.286570       -1.237001        1.300375
C           2.619303       -1.597011       -0.831175
C           3.247812       -1.713376        0.418502
C           2.357080       -1.115583        1.307354
C          -0.036317        2.874689       -1.165407
C          -0.082660        3.644983        0.009211
C          -0.078580        2.696643        1.029868
B          -0.000539        0.053365        1.105595
H          -0.006439        0.125090        2.285887
Br         -0.006327        3.467431       -2.936421
Br         -0.137288        5.498781        0.171472
Br         -0.126779        2.984859        2.867013
Br          3.237771       -2.204485       -2.478505
Br          4.891814       -2.493473        0.804609
Br          2.547276       -0.905888        3.144081
Br         -3.207714       -2.263095       -2.488370
Br         -2.460477       -1.084041        3.144905
Br         -4.772051       -2.699589        0.799875
H          -1.088627        0.935341       -3.728049
56
B1
Cu          1.626938        0.063015       -1.012860
O          -0.106706        0.688874       -1.867944
O          -0.085340       -0.712669       -1.587060
N           3.167279        1.329839       -1.350315
N           4.355375        1.040530       -0.741164
N           2.127288        0.370686        1.187877
N           3.458203        0.197722        1.452144
N           2.852484       -1.573770       -0.989791
N           4.058263       -1.441820       -0.362938
C           3.376464        2.387243       -2.139281
C           4.713030        2.808484       -2.056478
C           5.295967        1.922349       -1.154414
C           1.558948        0.693001        2.349342
C           2.499223        0.723550        3.393307
C           3.699879        0.402310        2.770349
C           2.780669       -2.831911       -1.438822
C           3.942498       -3.543791       -1.097678
C           4.725815       -2.617826       -0.414375
B           4.452228       -0.101896        0.306622
H           5.555274       -0.170478        0.726368
Br          1.318266       -3.468944       -2.396958
Br          4.347143       -5.320750       -1.474661
Br          6.410590       -2.876441        0.329443
Br         -0.262625        1.059427        2.480984
Br          2.207177        1.103869        5.192417
Br          5.385558        0.256912        3.546859
Br          2.014803        3.127774       -3.170268
Br          7.059933        1.893136       -0.568248
Br          5.524757        4.224460       -2.949548
B          -4.451921        0.030982        0.501769
H          -5.526399        0.022354        0.996608
N          -4.526019       -0.379396       -0.988326
C          -5.574833       -0.794800       -1.740416
C          -5.109250       -1.100621       -3.015806
C          -3.728753       -0.836635       -2.945873
N          -3.513138       -0.968659        1.237066
C          -3.767318       -1.837582        2.244218
C          -1.681522       -2.096203        1.566577
C          -2.616653       -2.583517        2.493309
N          -3.832892        1.456231        0.591760
C          -4.376787        2.623368        1.010358
C          -3.453952        3.647669        0.806643
C          -2.341838        3.004609        0.240844
N          -2.574525        1.694533        0.117722
N          -2.223576       -1.131485        0.819999
N          -3.383929       -0.405173       -1.736315
Cu         -1.532492        0.139590       -0.587453
Br         -7.318041       -0.907164       -1.096547
Br         -6.092291       -1.716670       -4.473087
Br         -2.452429       -1.029644       -4.292269
Br         -0.726573        3.752589       -0.299702
Br         -3.652500        5.455784        1.195842
Br         -6.085629        2.755895        1.729506
Br         -5.412540       -1.958296        3.101127
Br         -2.374695       -3.917868        3.767436
Br          0.090919       -2.614793        1.331653
56
B2
Cu          1.452772        0.034683        1.006512
O           0.067884       -1.111460        0.855005
O           0.014418        1.134619        0.910773
N           2.825884       -1.339763        1.356458
N           4.056665       -1.196758        0.780963
N           2.205783       -0.006851       -1.312680
N           3.565974       -0.049466       -1.406900
N           2.803325        1.469907        1.249924
N           4.022619        1.320645        0.653848
C           2.806198       -2.521256        1.987146
C           4.039385       -3.172024        1.821924
C           4.797124       -2.297983        1.047480
C           1.746596       -0.143447       -2.553755
C           2.797609       -0.277069       -3.481870
C           3.944754       -0.212540       -2.698957
C           2.769575        2.691414        1.799924
C           3.977348        3.363071        1.552421
C           4.739245        2.456015        0.821944
B           4.401251        0.027062       -0.115106
H           5.557727        0.028542       -0.361396
Br          1.332408        3.331854        2.791213
Br          4.458731        5.076619        2.090640
Br          6.457683        2.691229        0.156006
Br         -0.081143       -0.142415       -2.938244
Br          2.682329       -0.487475       -5.329336
Br          5.721819       -0.313712       -3.246510
Br          1.351364       -3.133180        2.967926
Br          6.536880       -2.538645        0.439740
Br          4.556293       -4.825035        2.500330
B          -4.409362        0.098553       -0.402328
H          -5.554832        0.130754       -0.697475
N          -4.234375        0.076444        1.135365
C          -5.137663       -0.030190        2.140445
C          -4.448850       -0.049731        3.350421
C          -3.095821        0.046536        2.972833
N          -3.671384        1.343578       -0.966635
C          -4.164007        2.460305       -1.552183
C          -1.975970        2.662011       -1.320554
C          -3.110410        3.336402       -1.801696
N          -3.740026       -1.180565       -0.984667
C          -4.296019       -2.239936       -1.618112
C          -3.320808       -3.218091       -1.795283
C          -2.164189       -2.665735       -1.220631
N          -2.421179       -1.443947       -0.742755
N          -2.319771        1.469233       -0.826165
N          -2.974121        0.120099        1.651812
Cu         -1.296060       -0.001812        0.122335
Br         -6.975574       -0.127435        1.859596
Br         -5.163307       -0.168857        5.067200
Br         -1.586815        0.085221        4.070715
Br         -0.485284       -3.454610       -1.088362
Br         -3.507782       -4.881406       -2.609272
Br         -6.081448       -2.303621       -2.133234
Br         -5.967966        2.710404       -1.924812
Br         -3.190069        5.015904       -2.599022
Br         -0.213140        3.261435       -1.333023
57
B3
Cu          1.315980       -0.324078        0.158916
O          -0.064010       -1.430778        0.987799
O           0.093590        1.054828        0.602108
N           2.661806       -1.802313       -0.427804
N           3.966917       -1.415635       -0.589055
N           2.256293        1.004261       -1.098453
N           3.615241        1.010392       -1.181386
N           2.867963        0.187923        1.662172
N           4.135546        0.355593        1.190422
C           2.623792       -3.119865       -0.656439
C           3.898297       -3.611790       -0.977929
C           4.720075       -2.491578       -0.918729
C           1.809183        2.032496       -1.823502
C           2.883852        2.723941       -2.407495
C           4.013643        2.039396       -1.965737
C           2.873145        0.580936        2.932669
C           4.154425        1.015187        3.319715
C           4.925769        0.854827        2.171675
B           4.433879        0.036855       -0.295388
H           5.589004        0.148396       -0.524344
Br          1.318945        0.509265        3.960357
Br          4.699961        1.656199        4.981431
Br          6.732697        1.235391        1.938177
Br         -0.006582        2.421975       -1.974665
Br          2.814923        4.215702       -3.518260
Br          5.797517        2.409715       -2.336911
Br          1.067057       -4.143715       -0.545272
Br          6.552864       -2.417368       -1.223696
Br          4.382969       -5.360334       -1.389315
B          -4.391438        0.080437       -0.258641
H          -5.527327        0.159436       -0.579136
N          -4.231457       -0.965088        0.876072
C          -5.152273       -1.793262        1.422638
C          -4.528399       -2.582209        2.384752
C          -3.188084       -2.162578        2.361683
N          -3.890641        1.453478        0.259943
C          -4.476595        2.670498        0.179247
C          -2.541715        2.857844        1.229675
C          -3.647489        3.605508        0.791626
N          -3.521576       -0.350201       -1.460377
C          -3.874204       -0.667596       -2.729741
C          -2.723469       -1.016508       -3.429502
C          -1.696520       -0.880872       -2.478542
N          -2.172843       -0.479540       -1.300992
N          -2.688948        1.569938        0.899381
N          -3.014358       -1.198666        1.452399
Cu         -1.428350       -0.043374        0.852158
Br         -6.941699       -1.818487        0.916681
Br         -5.300649       -3.891537        3.457700
Br         -1.797652       -2.788646        3.428288
Br          0.122947       -1.205105       -2.745062
Br         -2.582128       -1.539390       -5.211287
Br         -5.627224       -0.625959       -3.354352
Br         -6.122275        2.964277       -0.635727
Br         -3.949006        5.430116        0.998669
Br         -1.084637        3.492269        2.195311
H          -0.310926       -2.200754        0.448314
57
B4
Cu          1.788684        0.530829       -1.172047
O           0.332764        0.236935       -3.008510
O           0.101513       -0.250798       -1.638378
N           3.596116        1.375174       -1.372877
N           4.571771        0.906526       -0.537690
N           1.961521        0.826232        0.936859
N           3.128742        0.331211        1.453497
N           2.796184       -1.405815       -1.134385
N           3.782915       -1.472103       -0.193931
C           4.168871        2.257919       -2.193119
C           5.535249        2.391502       -1.900988
C           5.745460        1.510886       -0.842815
C           1.218596        1.205494        1.979287
C           1.879927        0.955463        3.192625
C           3.093729        0.396633        2.807125
C           2.545911       -2.658088       -1.513405
C           3.358897       -3.570514       -0.818579
C           4.131346       -2.765074        0.015066
B           4.260869       -0.181118        0.524985
H           5.230565       -0.411139        1.162345
Br          1.276198       -3.063037       -2.822550
Br          3.407394       -5.424712       -0.979110
Br          5.437081       -3.298871        1.227609
Br         -0.458938        1.983380        1.768357
Br          1.274088        1.301630        4.917499
Br          4.478791       -0.181330        3.907320
Br          3.192070        3.115000       -3.527627
Br          7.340546        1.167740        0.048192
Br          6.781545        3.492546       -2.735109
B          -4.310623        0.053107        0.500275
H          -5.326437        0.036283        1.108176
N          -4.446724       -0.777424       -0.806622
C          -5.453193       -1.587995       -1.217080
C          -5.104732       -2.147634       -2.443062
C          -3.833501       -1.610275       -2.710181
N          -3.160920       -0.552060        1.355041
C          -3.118204       -0.860668        2.673866
C          -1.240007       -1.487082        1.705655
C          -1.896164       -1.470326        2.948103
N          -3.944189        1.514677        0.121710
C          -4.591847        2.684282        0.336586
C          -3.836970        3.718445       -0.215314
C          -2.716140        3.071268       -0.762657
N          -2.785092        1.754481       -0.555607
N          -1.991414       -0.928744        0.756535
N          -3.441642       -0.793463       -1.735504
Cu         -1.662782        0.151101       -1.068189
Br         -7.019044       -1.857119       -0.246190
Br         -6.099877       -3.329785       -3.484649
Br         -2.748552       -1.921191       -4.197287
Br         -1.265707        3.820113       -1.664082
Br         -4.227683        5.539023       -0.222883
Br         -6.217764        2.802128        1.232954
Br         -4.508277       -0.492818        3.856012
Br         -1.282765       -2.122202        4.581297
Br          0.434886       -2.208030        1.309526
H           0.635360       -0.592731       -3.435523
58
B5
Cu          1.451497       -0.151137        0.775570
O           0.058540        1.208620        0.736820
O          -0.058001       -1.332309        0.501000
N           2.925323        1.123136        1.383611
N           4.146049        1.033385        0.778005
N           2.840115       -1.653954        0.904678
N           4.062789       -1.441657        0.331940
N           2.202249        0.154739       -1.416888
N           3.561858        0.191964       -1.528597
C           2.988515        2.144884        2.241610
C           4.254682        2.749000        2.201161
C           4.956059        2.007624        1.254585
C           2.836340       -2.907654        1.369110
C           4.060054       -3.539040        1.092999
C           4.806756       -2.567980        0.432753
C           1.722699        0.463045       -2.619631
C           2.758044        0.709305       -3.539405
C           3.917433        0.525245       -2.793593
B           4.435686       -0.066916       -0.282164
H           5.582804       -0.053540       -0.570903
Br         -0.111535        0.531325       -2.964155
Br          2.615761        1.177091       -5.336674
Br          5.683039        0.690015       -3.360329
Br          1.387242       -3.633606        2.283551
Br          4.574716       -5.276552        1.517438
Br          6.536407       -2.721838       -0.231979
Br          1.569151        2.611039        3.357931
Br          6.708732        2.257821        0.688632
Br          4.864737        4.200670        3.192431
B          -4.459814        0.113148       -0.186531
H          -5.633453        0.151074       -0.329585
N          -3.834501        1.473362       -0.577307
C          -4.452034        2.655984       -0.805997
C          -3.483064        3.628519       -1.020454
C          -2.262131        2.941937       -0.897683
N          -3.860090       -0.993976       -1.096786
C          -4.498810       -1.905428       -1.867000
C          -2.331847       -2.306787       -1.900332
C          -3.553969       -2.771255       -2.408637
N          -4.102790       -0.196584        1.286056
C          -4.882669       -0.584988        2.324398
C          -4.072099       -0.754905        3.442949
C          -2.782066       -0.443617        2.974851
N          -2.802206       -0.113764        1.686756
N          -2.515093       -1.236771       -1.117378
N          -2.477559        1.646278       -0.633864
Cu         -1.297787        0.053084       -0.053347
Br         -6.299918        2.869870       -0.812489
Br         -3.749636        5.433058       -1.390438
Br         -0.574766        3.705326       -1.079287
Br         -1.188438       -0.419905        3.949756
Br         -4.586819       -1.263453        5.159865
Br         -6.724551       -0.825430        2.193154
Br         -6.340467       -1.943466       -2.115054
Br         -3.848769       -4.213117       -3.546602
Br         -0.660503       -3.067751       -2.246879
H          -0.236252        1.441208        1.633616
H           0.127882       -1.991661       -0.188885
75
Species 4'
Cu         -1.430300        0.640592       -0.306817
O           0.190190        1.179012       -1.395302
O          -0.292809        2.163853       -0.407098
N          -3.532347        0.927224       -1.277164
N          -4.525889        0.262894       -0.617090
N          -1.914457       -1.308583       -0.525852
N          -3.131576       -1.741381       -0.078045
N          -2.426552        0.838994        1.473233
N          -3.516563        0.043942        1.682586
C          -4.116579        1.588180       -2.272770
C          -5.508339        1.380101       -2.277093
C          -5.721009        0.523362       -1.201836
C          -1.374041       -2.309335       -1.227741
C          -2.235477       -3.419040       -1.249514
C          -3.337566       -3.010193       -0.505215
C          -2.145579        1.433360        2.636267
C          -3.054456        1.029034        3.628509
C          -3.907178        0.144310        2.974864
B          -4.157575       -0.734401        0.512162
H          -5.121099       -1.310273        0.886508
Br         -0.720344        2.612049        2.824040
Br         -3.103810        1.547761        5.415882
Br         -5.355741       -0.781109        3.688322
Br          0.287862       -2.134324       -2.039897
Br         -1.980126       -5.051271       -2.105524
Br         -4.870546       -3.988291       -0.111452
Br         -3.096875        2.582493       -3.474633
Br         -7.336111       -0.186235       -0.601869
Br         -6.775872        2.074837       -3.453910
B           3.889284       -1.146079        0.936005
H           4.754110       -1.772016        1.464075
N           3.803147        0.258756        1.579874
C           4.289709        0.686781        2.768137
C           3.922475        2.016209        2.950319
C           3.188296        2.328721        1.795039
N           2.510468       -1.842816        1.103587
C           2.197474       -3.121731        0.780035
C           0.580035       -2.223670        1.960772
C           0.948909       -3.418082        1.312441
N           4.211434       -1.022439       -0.573509
C           5.345991       -1.321542       -1.249706
C           5.123748       -1.107225       -2.606971
C           3.793165       -0.660379       -2.665381
N           3.246359       -0.607331       -1.449234
N           1.510211       -1.278972        1.842786
N           3.110906        1.272689        0.981324
Cu          2.050464        1.015186       -0.705937
Br          5.275273       -0.387445        3.925700
Br          4.318646        3.124718        4.393420
Br          2.409820        3.965076        1.364543
Br          2.814049       -0.188868       -4.182991
Br          6.317640       -1.370315       -4.013939
Br          6.906835       -1.925694       -0.432808
Br          3.328803       -4.218852       -0.217667
Br          0.005398       -5.020542        1.197606
Br         -0.984500       -1.935938        2.952344
O           2.210137        5.794983       -2.691242
O           0.147330        2.915371       -3.216501
O           2.850539        2.394298       -1.877124
C           2.997449        4.825294       -2.112478
O           4.079320        5.095805       -1.627426
C           2.314886        3.513209       -2.239199
C           1.108271        3.754084       -2.893807
O          -1.374727        4.518715       -0.950514
C          -0.427941        5.576838       -1.054768
C          -0.215307        5.941014       -2.545305
O          -1.397884        5.651871       -3.261578
C           0.984382        5.210216       -3.205771
H           0.943065        5.397739       -4.284136
H           0.192306        2.081064       -2.607429
H          -0.917566        3.635712       -0.904954
H           0.526776        5.322907       -0.576911
H          -0.849365        6.442371       -0.534208
H           0.007770        7.010865       -2.636369
H          -1.814059        4.955477       -2.704575
75
TS-OH'
Cu          1.447029       -0.658679       -0.346949
O          -0.156758       -1.070943       -1.518506
O           0.031420       -1.997223       -0.363846
N           3.522109       -0.939372       -1.285442
N           4.516688       -0.302651       -0.598636
N           1.942043        1.331603       -0.527475
N           3.164440        1.733719       -0.066534
N           2.394230       -0.858832        1.458958
N           3.485385       -0.070561        1.688589
C           4.116113       -1.621521       -2.261942
C           5.512316       -1.455137       -2.226575
C           5.719244       -0.601746       -1.147529
C           1.418710        2.362382       -1.196977
C           2.298480        3.459018       -1.187528
C           3.393215        3.011147       -0.455346
C           2.085082       -1.444900        2.618896
C           2.974849       -1.042651        3.629136
C           3.847253       -0.166850        2.989803
B           4.155771        0.700576        0.528958
H           5.129463        1.249321        0.918147
Br          0.650848       -2.617247        2.780458
Br          2.982986       -1.554809        5.419749
Br          5.284410        0.755045        3.731664
Br         -0.251562        2.246402       -2.004593
Br          2.073967        5.119470       -1.999220
Br          4.943768        3.950974       -0.032918
Br          3.107685       -2.599474       -3.485909
Br          7.338026        0.059339       -0.503707
Br          6.792609       -2.193011       -3.362769
B          -3.882638        1.169737        0.851095
H          -4.773679        1.807494        1.317044
N          -3.837297       -0.220262        1.533171
C          -4.429402       -0.627035        2.681691
C          -4.100508       -1.959684        2.908311
C          -3.278686       -2.297223        1.820621
N          -2.517891        1.877307        1.073738
C          -2.213286        3.163567        0.771714
C          -0.591704        2.257721        1.940186
C          -0.968756        3.460551        1.312465
N          -4.130489        1.011609       -0.671305
C          -5.216603        1.328067       -1.417067
C          -4.929345        1.066674       -2.753915
C          -3.613671        0.574440       -2.728295
N          -3.135811        0.540245       -1.482733
N          -1.515161        1.308237        1.805046
N          -3.115281       -1.252996        1.005740
Cu         -2.004874       -1.055056       -0.653337
Br         -5.494588        0.472988        3.742010
Br         -4.636641       -3.045675        4.323903
Br         -2.501742       -3.954221        1.466915
Br         -2.571465        0.024660       -4.175587
Br         -6.035844        1.327049       -4.231597
Br         -6.798722        2.006126       -0.705267
Br         -3.346819        4.262806       -0.221396
Br         -0.034767        5.069928        1.221868
Br          0.978832        1.965096        2.921398
O          -2.139507       -5.854263       -2.582088
O          -0.132846       -2.947357       -3.145879
O          -2.848221       -2.460855       -1.820120
C          -2.959964       -4.892701       -2.041686
O          -4.047743       -5.172842       -1.577777
C          -2.297869       -3.567220       -2.170747
C          -1.069803       -3.793450       -2.808491
O           1.240662       -4.359440       -0.734851
C           0.400139       -5.503486       -0.843226
C           0.282001       -5.923319       -2.326773
O           1.487215       -5.610457       -2.991770
C          -0.908536       -5.256529       -3.069679
H          -0.817292       -5.480820       -4.137242
H          -0.180623       -2.062737       -2.567795
H           0.707410       -3.521818       -0.704860
H          -0.592297       -5.328512       -0.408711
H           0.877373       -6.313560       -0.283030
H           0.106104       -7.003112       -2.395018
H           1.820890       -4.840111       -2.481057
75
Species 5'
Cu          1.660669       -0.813104       -0.477323
O           0.192793       -1.013304       -1.886912
O          -0.193578       -1.659497       -0.607775
N           3.599436       -0.872398       -1.295481
N           4.565011       -0.216575       -0.586975
N           1.952500        1.363389       -0.431104
N           3.164109        1.756053        0.065807
N           2.429847       -0.983711        1.390997
N           3.485877       -0.169930        1.691987
C           4.213025       -1.489769       -2.305648
C           5.596818       -1.250452       -2.273496
C           5.772441       -0.432179       -1.160595
C           1.422133        2.429025       -1.030479
C           2.282920        3.539446       -0.943120
C           3.378876        3.061082       -0.234240
C           2.078530       -1.604437        2.519198
C           2.906133       -1.205472        3.581762
C           3.783857       -0.290208        3.007921
B           4.160948        0.700349        0.603328
H           5.121293        1.229578        1.048768
Br          0.654952       -2.798300        2.569598
Br          2.835501       -1.757709        5.358580
Br          5.149113        0.657389        3.846523
Br         -0.246000        2.347804       -1.855479
Br          2.038080        5.248509       -1.642757
Br          4.912539        3.994471        0.264309
Br          3.237659       -2.489125       -3.537418
Br          7.362153        0.285021       -0.508936
Br          6.899148       -1.876488       -3.449372
B          -3.965692        1.060741        0.849994
H          -4.870571        1.673237        1.321947
N          -3.921012       -0.357119        1.460479
C          -4.505179       -0.818934        2.591816
C          -4.146057       -2.151197        2.767191
C          -3.315757       -2.424106        1.667870
N          -2.609602        1.761118        1.142981
C          -2.294640        3.063089        0.930641
C          -0.694746        2.074865        2.061249
C          -1.057519        3.318003        1.508317
N          -4.184373        0.977109       -0.686629
C          -5.205135        1.449135       -1.442327
C          -4.886844        1.272897       -2.785859
C          -3.622791        0.662592       -2.761830
N          -3.205374        0.481664       -1.504549
N          -1.620976        1.142829        1.852673
N          -3.174188       -1.349063        0.893169
Cu         -2.012366       -0.991414       -0.803644
Br         -5.595508        0.217307        3.690308
Br         -4.658596       -3.304134        4.137926
Br         -2.503414       -4.049739        1.247561
Br         -2.576283        0.157272       -4.217597
Br         -5.902826        1.755172       -4.271073
Br         -6.755082        2.202922       -0.739821
Br         -3.404983        4.230784       -0.008930
Br         -0.114522        4.924220        1.532598
Br          0.862996        1.698120        3.032952
O          -2.013800       -5.881304       -2.716358
O           0.030513       -3.021747       -3.336298
O          -2.718167       -2.463869       -2.091771
C          -2.861835       -4.882262       -2.297609
O          -3.988765       -5.130666       -1.911822
C          -2.171140       -3.570596       -2.415786
C          -0.888579       -3.826853       -2.994732
O           1.022817       -4.210100       -0.675171
C           0.354147       -5.462863       -0.818002
C           0.391293       -5.922618       -2.287240
O           1.642195       -5.584490       -2.856128
C          -0.745521       -5.320040       -3.151358
H          -0.582072       -5.609022       -4.193778
H           0.137755       -1.828673       -2.561483
H           0.394040       -3.457106       -0.676840
H          -0.679765       -5.424223       -0.456178
H           0.899967       -6.187623       -0.206489
H           0.276690       -7.011400       -2.330345
H           1.835663       -4.704174       -2.475640
49
SM1
O          -1.380968       -3.835630       -1.014747
O          -0.273952       -3.359455       -0.542587
B           1.479934        0.933930        0.572437
H           2.112570        1.826978        1.021639
N           0.414622        0.460867        1.590288
C          -0.058558        1.059999        2.708234
C          -1.093477        0.283057        3.222296
C          -1.186237       -0.791239        2.322068
N           2.416571       -0.252564        0.210923
C           3.755554       -0.366231        0.387244
C           3.008166       -2.144366       -0.683538
C           4.181565       -1.567553       -0.170772
N           0.760540        1.397235       -0.725036
C           0.634281        2.631897       -1.262104
C          -0.143666        2.539600       -2.413377
C          -0.464444        1.176358       -2.502865
N           0.075188        0.498656       -1.486758
N           1.955018       -1.359946       -0.449936
N          -0.288742       -0.679802        1.345216
Cu         -0.085901       -1.394112       -0.716108
Br          0.622109        2.655377        3.383787
Br         -2.113598        0.600989        4.747214
Br         -2.346398       -2.251176        2.400259
Br         -1.478003        0.346668       -3.828741
Br         -0.637344        3.909896       -3.571160
Br          1.406844        4.154934       -0.527122
Br          4.793898        0.913557        1.249203
Br          5.912641       -2.247654       -0.230001
Br          2.848614       -3.758146       -1.598141
H          -2.508880        2.272956        0.401465
O          -5.366282        0.265568       -0.872649
O          -2.149284       -1.423032       -1.014526
O          -2.137067        1.401036        0.161448
C          -4.522976        1.198566       -0.349982
O          -4.873660        2.315675       -0.011617
C          -3.167337        0.651890       -0.286834
C          -3.207664       -0.603568       -0.773292
O          -5.060820       -4.061782       -1.558756
C          -4.700232       -3.444471       -0.318404
C          -5.310583       -2.040057       -0.218764
O          -6.681931       -2.124085       -0.562888
C          -4.633877       -0.966131       -1.111656
H          -4.748164       -1.218349       -2.171936
H          -4.498771       -3.697183       -2.264280
H          -3.616599       -3.451060       -0.149997
H          -5.154232       -4.060078        0.462079
H          -5.241457       -1.680970        0.813757
H          -6.710836       -2.781096       -1.285972
H          -2.332626       -2.391211       -1.159068
49
SM2
O          -1.472917        3.544829       -1.483480
O          -0.239917        3.142650       -1.254699
B           1.512687       -1.074136        0.015806
H           2.186358       -2.041662        0.112987
N           0.643843       -1.141019       -1.257371
C           0.366465       -2.180008       -2.080984
C          -0.584443       -1.764326       -3.007868
C          -0.839225       -0.428046       -2.654231
N           2.404559        0.197129       -0.033141
C           3.755413        0.296480       -0.022022
C           2.878213        2.322018       -0.012259
C           4.106799        1.642996       -0.010061
N           0.579882       -0.956062        1.258374
C           0.299749       -1.857708        2.225585
C          -0.613674       -1.292748        3.113748
C          -0.847656       -0.009953        2.597889
N          -0.137150        0.182005        1.482201
N           1.862946        1.454069       -0.033382
N          -0.103810       -0.057761       -1.609463
Cu         -0.169853        1.519662       -0.031964
Br          1.177178       -3.849470       -1.938320
Br         -1.338035       -2.754979       -4.392868
Br         -2.034254        0.751649       -3.468980
Br         -1.941869        1.312056        3.320084
Br         -1.347303       -2.061827        4.639894
Br          1.053247       -3.554514        2.295694
Br          4.895427       -1.171402       -0.028332
Br          5.816851        2.374510        0.012756
Br          2.613820        4.163796        0.035620
H          -2.543513       -2.208984        0.264312
O          -5.225640        0.241442        0.997255
O          -2.137891        1.761937       -0.114679
O          -2.177476       -1.338178        0.011191
C          -4.439572       -0.849808        0.787779
O          -4.777872       -1.990550        1.056401
C          -3.152171       -0.430690        0.235434
C          -3.152814        0.918812        0.138425
O          -4.532468        4.325091       -0.476705
C          -4.733793        3.195661       -1.331877
C          -5.394332        2.041960       -0.580500
O          -6.620801        2.480806       -0.017311
C          -4.518956        1.426019        0.538449
H          -4.448820        2.117613        1.385292
H          -3.823528        4.122936        0.157489
H          -3.813580        2.871548       -1.835025
H          -5.425979        3.532378       -2.107581
H          -5.621650        1.237815       -1.287631
H          -6.432197        3.366173        0.345503
H          -2.094007        2.682313       -0.850878
49
SM3
O           1.289826        3.599110        1.637275
O           0.094018        3.157086        1.276552
B          -1.456759       -1.097685       -0.029732
H          -2.110937       -2.077492       -0.133846
N          -0.624917       -1.131404        1.269275
C          -0.339531       -2.159875        2.102655
C           0.556752       -1.709637        3.066631
C           0.772283       -0.363861        2.724682
N          -2.371196        0.156011       -0.019021
C          -3.722713        0.233213       -0.056763
C          -2.876049        2.271619       -0.075822
C          -4.094130        1.573875       -0.092281
N          -0.497717       -0.978242       -1.251556
C          -0.196025       -1.884203       -2.208125
C           0.722301       -1.316641       -3.089363
C           0.933862       -0.026158       -2.582839
N           0.209045        0.166958       -1.476240
N          -1.847999        1.419417       -0.023807
N           0.065001       -0.019482        1.651324
Cu          0.192967        1.515001        0.029962
Br         -1.080993       -3.858738        1.930422
Br          1.293440       -2.672716        4.479651
Br          1.880534        0.856800        3.598684
Br          2.006298        1.307638       -3.313213
Br          1.481119       -2.091339       -4.600153
Br         -0.932581       -3.588701       -2.277188
Br         -4.838109       -1.253639       -0.052603
Br         -5.813834        2.280048       -0.153455
Br         -2.645812        4.117753       -0.137284
H           2.549166       -2.192861       -0.114565
O           5.151615        0.282334       -1.018219
O           2.116533        1.809866        0.196717
O           2.179505       -1.326301        0.147598
C           4.390163       -0.814830       -0.742626
O           4.739880       -1.958100       -0.991906
C           3.124064       -0.402924       -0.147088
C           3.088496        0.955412       -0.100485
O           4.080033        4.277671        0.484169
C           4.568301        3.209577        1.303992
C           5.319448        2.162401        0.487127
O           6.452909        2.738880       -0.147624
C           4.434319        1.464160       -0.574754
H           4.314259        2.119556       -1.444017
H           3.441643        3.913240       -0.153235
H           3.772759        2.730905        1.892624
H           5.266078        3.669934        2.006637
H           5.684185        1.383672        1.164890
H           6.142418        3.584444       -0.520036
H           1.926704        2.933354        1.145192
48
SM1'
O           1.488670       -1.941404       -3.477738
O           0.620390       -1.146571       -2.939723
B          -1.647920        0.612097        0.643151
H          -2.545578        1.072735        1.262551
N          -1.037580        1.676936       -0.291250
C          -1.224396        3.018121       -0.348112
C          -0.404307        3.531941       -1.347724
C           0.264043        2.400975       -1.853588
N          -2.152975       -0.593106       -0.202438
C          -3.417502       -1.054035       -0.360056
C          -2.008172       -2.432267       -1.348481
C          -3.375560       -2.235704       -1.092985
N          -0.556929        0.083359        1.615962
C          -0.523122        0.103820        2.970433
C           0.600772       -0.595824        3.397800
C           1.209568       -1.026005        2.206688
N           0.522675       -0.607001        1.142383
N          -1.280639       -1.443387       -0.825484
N          -0.115470        1.295357       -1.218346
Cu          0.696675       -0.813662       -0.961706
Br         -2.403007        3.941991        0.760604
Br         -0.244118        5.308380       -1.888869
Br          1.511356        2.346267       -3.240735
Br          2.741473       -2.072648        2.033530
Br          1.163448       -0.894466        5.148085
Br         -1.801122        0.955721        4.023201
Br         -4.921099       -0.190049        0.316525
Br         -4.806962       -3.312986       -1.601937
Br         -1.225497       -3.875400       -2.231305
H           2.410556       -2.762257       -2.271873
O           5.974501       -1.091919       -0.985763
O           2.524768       -0.139496       -1.043201
O           3.053459       -3.122764       -1.608618
C           5.363788       -2.306389       -1.284028
O           6.042964       -3.311413       -1.448534
C           3.932350       -2.106688       -1.340694
C           3.649019       -0.794890       -1.074511
O           3.421033        2.269121       -0.080186
C           3.884271        1.403006        0.957850
C           5.132247        0.628514        0.522899
O           6.264719        1.500385        0.459476
C           4.958161       -0.073996       -0.842281
H           5.114291        0.674006       -1.630187
H           2.938170        1.661311       -0.681701
H           3.094276        0.711691        1.268650
H           4.157424        2.029009        1.813716
H           5.371257       -0.134288        1.271421
H           5.964543        2.268994       -0.058067
48
SM2-TS'
O           1.430227       -1.159372       -4.099861
O           0.352327       -1.012672       -3.318364
B          -1.371110        0.460021        0.945346
H          -2.027580        0.827125        1.859675
N          -0.838239        1.676643        0.159346
C          -0.932961        3.002992        0.422038
C          -0.315427        3.699893       -0.610690
C           0.141383        2.689638       -1.476494
N          -2.221675       -0.433737        0.007446
C          -3.527527       -0.785074        0.118619
C          -2.621961       -1.824267       -1.599926
C          -3.833328       -1.680447       -0.899161
N          -0.179537       -0.390160        1.477097
C           0.167493       -0.673577        2.755495
C           1.202951       -1.603215        2.741188
C           1.427466       -1.841718        1.375920
N           0.610898       -1.103812        0.618324
N          -1.661275       -1.074464       -1.064122
N          -0.170810        1.481018       -1.012636
Cu          0.513109       -0.594700       -1.401103
Br         -1.766972        3.699376        1.935946
Br         -0.140694        5.546503       -0.793813
Br          1.054404        2.913827       -3.088140
Br          2.654669       -3.025573        0.628526
Br          2.087873       -2.352724        4.198476
Br         -0.647467        0.092912        4.243486
Br         -4.670538       -0.132057        1.438631
Br         -5.471676       -2.500855       -1.243422
Br         -2.309419       -2.928405       -3.071779
H           2.255973       -1.708362       -3.412079
O           5.734082       -0.775973       -0.969262
O           2.370467        0.291356       -1.562197
O           3.100556       -2.330576       -2.805787
C           5.255212       -1.809492       -1.747316
O           5.959281       -2.765970       -2.025747
C           3.859948       -1.523747       -2.115909
C           3.497551       -0.314588       -1.509633
O           3.071872        2.371877        0.179956
C           3.218686        1.241693        1.044071
C           4.512506        0.470305        0.749690
O           5.654752        1.163634        1.253186
C           4.697038        0.220007       -0.762741
H           5.041160        1.155273       -1.221202
H           2.696439        1.986619       -0.638145
H           2.351329        0.581417        0.958295
H           3.274052        1.612185        2.072656
H           4.491097       -0.496198        1.264505
H           5.578437        2.075736        0.920174
48
SM3'
O           1.502797       -1.394758       -3.738739
O           0.296838       -1.401542       -2.997270
B          -1.508407        0.621295        0.803320
H          -2.252285        1.131983        1.570173
N          -0.826224        1.695097       -0.070849
C          -0.811865        3.045545        0.041073
C          -0.016835        3.560946       -0.977300
C           0.425379        2.420064       -1.672701
N          -2.281572       -0.373411       -0.102411
C          -3.619449       -0.555786       -0.219094
C          -2.559591       -2.053109       -1.442419
C          -3.848528       -1.628217       -1.073537
N          -0.424796       -0.175544        1.582970
C          -0.275993       -0.339625        2.919977
C           0.778320       -1.218316        3.145668
C           1.223706       -1.553177        1.856184
N           0.510721       -0.919857        0.922357
N          -1.623821       -1.295619       -0.869943
N          -0.059978        1.306429       -1.127905
Cu          0.493514       -0.891005       -1.198405
Br         -1.730139        3.979872        1.366780
Br          0.364420        5.351056       -1.330467
Br          1.545214        2.362839       -3.163768
Br          2.609523       -2.724421        1.420763
Br          1.447504       -1.806124        4.781110
Br         -1.338441        0.507319        4.193132
Br         -4.884988        0.501210        0.648573
Br         -5.490470       -2.342926       -1.589941
Br         -2.136672       -3.513625       -2.521318
H           2.054775       -2.057468       -3.233775
O           5.923433       -0.996792       -1.168567
O           2.446578       -0.216346       -1.112100
O           3.163510       -2.918765       -2.312227
C           5.407195       -2.156703       -1.693674
O           6.129404       -3.085659       -2.005023
C           3.924178       -2.036099       -1.804488
C           3.582681       -0.762151       -1.258963
O           3.249071        2.070881        0.278208
C           3.713388        1.038837        1.151122
C           4.990960        0.384801        0.616267
O           6.104816        1.268693        0.735907
C           4.858063       -0.056803       -0.860336
H           4.999074        0.825257       -1.496237
H           2.773690        1.587204       -0.426694
H           2.936668        0.285613        1.314435
H           3.952308        1.503326        2.112778
H           5.230746       -0.498075        1.218017
H           5.805354        2.116230        0.360450
42
SM4-TS
Cu         -0.228268       -0.252307       -1.934426
O           1.325562        0.235737       -3.188723
O           1.906075       -0.683998       -4.161184
N          -0.058068        1.572059       -0.870083
N          -0.304520        1.433521        0.466825
N          -1.927977       -0.729734       -0.941245
N          -1.803877       -0.602631        0.419865
N           0.878092       -1.419759       -0.455543
N           0.691578       -0.882349        0.785483
C           0.042561        2.881120       -1.105718
C          -0.131057        3.623045        0.075669
C          -0.351512        2.655401        1.052015
C          -3.133661       -1.254543       -1.166511
C          -3.820433       -1.483801        0.036972
C          -2.934473       -1.053138        1.018701
C           1.957259       -2.193316       -0.369706
C           2.510691       -2.170428        0.920167
C           1.667217       -1.313381        1.622858
B          -0.536864        0.023689        1.071014
H          -0.699606        0.118436        2.239838
Br          2.537499       -3.195237       -1.841093
Br          4.007410       -3.077109        1.555657
Br          1.800983       -0.784016        3.402517
Br         -3.739869       -1.598361       -2.896810
Br         -5.526912       -2.194609        0.271961
Br         -3.194853       -1.065273        2.862465
Br          0.394929        3.528135       -2.818552
Br         -0.669834        2.919624        2.867851
Br         -0.074424        5.472628        0.294505
H           1.911521       -1.517019       -3.644984
C           3.219797        1.269558       -0.296280
C           3.365544        0.676173       -1.535628
C           4.232110        1.006918        0.644168
H           2.134620        0.516217       -2.577342
H           4.157389        1.441056        1.637319
C           4.421792       -0.121030       -1.934713
C           5.317185        0.192865        0.304338
H           4.484372       -0.549578       -2.930002
H           6.089053       -0.007733        1.040892
C           5.418260       -0.367436       -0.972746
H           6.262161       -1.000505       -1.232587
H           2.374693        1.895557       -0.036825
68
SB1
Cu          1.447345       -0.280512        0.097125
O          -0.031356       -1.271871        0.910129
O           0.333005        1.198287        0.517751
N           2.729213       -1.832301       -0.435197
N           4.063727       -1.532389       -0.527142
N           2.521176        0.979644       -1.132331
N           3.880465        0.899073       -1.164282
N           2.973722        0.174173        1.651122
N           4.268308        0.254225        1.234547
C           2.616096       -3.145524       -0.663593
C           3.870860       -3.721294       -0.914321
C           4.760777       -2.657499       -0.813651
C           2.168567        2.038107       -1.865745
C           3.306213        2.660811       -2.406382
C           4.372527        1.903906       -1.926936
C           2.940824        0.621802        2.902600
C           4.225093        1.001931        3.334558
C           5.038812        0.751975        2.232315
B           4.605547       -0.108698       -0.233271
H           5.773137       -0.068469       -0.418052
Br          1.333398        0.688980        3.844831
Br          4.726702        1.680322        4.995467
Br          6.873441        1.023970        2.070367
Br          0.388999        2.551225       -2.073957
Br          3.375615        4.156033       -3.512510
Br          6.188611        2.162136       -2.231973
Br          0.981724       -4.042870       -0.637915
Br          6.608480       -2.705753       -1.020900
Br          4.256554       -5.501768       -1.292861
B          -4.214231        0.500635       -0.353975
H          -5.344057        0.628673       -0.680542
N          -4.110170       -0.516552        0.810623
C          -5.077230       -1.248010        1.413590
C          -4.515112       -1.937383        2.483970
C          -3.160697       -1.565840        2.463011
N          -3.644663        1.861303        0.133924
C          -4.192137        3.097549        0.070337
C          -2.238930        3.213820        1.096504
C          -3.325123        4.000749        0.677641
N          -3.363600        0.008789       -1.546661
C          -3.722282       -0.280843       -2.820608
C          -2.584960       -0.690145       -3.512384
C          -1.559330       -0.615415       -2.552025
N          -2.025948       -0.193993       -1.376595
N          -2.430240        1.935451        0.756268
N          -2.923657       -0.724587        1.454113
Cu         -1.268787        0.232407        0.752208
Br         -6.842230       -1.288187        0.833704
Br         -5.370468       -3.078999        3.675721
Br         -1.828064       -2.077845        3.654434
Br          0.235459       -1.058059       -2.802293
Br         -2.458855       -1.227654       -5.290375
Br         -5.465193       -0.148066       -3.457543
Br         -5.838133        3.452039       -0.719623
Br         -3.563569        5.833309        0.899513
Br         -0.752979        3.788975        2.057380
C          -3.499315       -5.125566        1.290307
C          -2.256578       -4.512648        1.046181
C          -4.591437       -4.861633        0.455784
H          -1.404512       -4.697970        1.692226
H          -5.549018       -5.329972        0.661590
C          -2.198130       -3.663091       -0.040655
C          -4.465354       -3.996159       -0.636554
H          -0.373523       -2.019197        0.385225
H          -5.315304       -3.796806       -1.283557
C          -3.231936       -3.375832       -0.907153
H          -3.116410       -2.720474       -1.762935
H          -3.606098       -5.796835        2.137762
56
SB2
Cu          1.341009        0.070409        1.035528
O          -0.004073       -1.077095        0.781615
O          -0.039112        1.147689        0.669317
N           2.685987       -1.293320        1.442368
N           3.950127       -1.157576        0.944719
N           2.261222       -0.034464       -1.303963
N           3.625065       -0.043577       -1.293307
N           2.649202        1.505096        1.287849
N           3.908710        1.357116        0.782098
C           2.616063       -2.477157        2.063203
C           3.851384       -3.137274        1.974499
C           4.663435       -2.265449        1.253627
C           1.904190       -0.132755       -2.580162
C           3.026894       -0.207142       -3.429227
C           4.107878       -0.146228       -2.557666
C           2.545859        2.751568        1.766511
C           3.752746        3.440553        1.572268
C           4.584738        2.518291        0.942462
B           4.355191        0.055246        0.059516
H           5.528371        0.063556       -0.092986
Br          1.014570        3.395279        2.598367
Br          4.155457        5.189177        2.060214
Br          6.339141        2.766882        0.385166
Br          0.110599       -0.158804       -3.110595
Br          3.063262       -0.352826       -5.286730
Br          5.923579       -0.192505       -2.971368
Br          1.086872       -3.078124        2.929783
Br          6.437050       -2.513144        0.760086
Br          4.306184       -4.797754        2.676240
B          -4.329557       -0.108724       -0.486580
H          -5.463573       -0.149842       -0.820718
N          -4.202204        0.004593        1.045746
C          -5.128455        0.153368        2.023940
C          -4.462272        0.249982        3.242238
C          -3.099491        0.152387        2.894070
N          -3.625151        1.118912       -1.130666
C          -4.164647        2.175703       -1.780152
C          -1.996302        2.525688       -1.504986
C          -3.159134        3.100405       -2.044034
N          -3.584143       -1.390172       -0.950133
C          -4.089110       -2.552550       -1.423582
C          -3.045524       -3.454951       -1.601597
C          -1.896854       -2.754741       -1.197357
N          -2.230774       -1.515251       -0.811430
N          -2.286086        1.334325       -0.963083
N          -2.950798        0.006274        1.582578
Cu         -1.217581       -0.021677       -0.005730
Br         -6.960929        0.200898        1.695559
Br         -5.211365        0.452474        4.937190
Br         -1.618220        0.204375        4.028460
Br         -0.158973       -3.413015       -1.201812
Br         -3.148046       -5.197518       -2.243456
Br         -5.897703       -2.825368       -1.750334
Br         -5.967237        2.300873       -2.212691
Br         -3.320382        4.733980       -2.918292
Br         -0.293957        3.270656       -1.533968
69
SB3
Cu         -1.287686        0.319248        0.686083
O          -0.370755        0.978671        2.158300
O          -0.016336       -1.134544        0.674015
N          -2.536692        1.952047        0.541710
N          -3.850357        1.745532        0.220439
N          -2.052479       -0.314885       -1.167825
N          -3.365925       -0.073712       -1.454798
N          -3.238929       -0.791649        1.581187
N          -4.333994       -0.676430        0.774232
C          -2.418442        3.233542        0.900977
C          -3.664202        3.882261        0.829201
C          -4.542500        2.897645        0.393084
C          -1.509731       -0.803327       -2.286354
C          -2.455057       -0.890791       -3.318347
C          -3.628064       -0.414371       -2.738225
C          -3.466043       -1.847106        2.359836
C          -4.704559       -2.449410        2.068162
C          -5.222354       -1.665738        1.042904
B          -4.345922        0.391710       -0.336750
H          -5.431965        0.509588       -0.792615
Br         -2.248814       -2.378726        3.668028
Br         -5.469600       -3.955955        2.852008
Br         -6.837865       -1.873465        0.138347
Br          0.296156       -1.265610       -2.482097
Br         -2.200657       -1.494797       -5.059618
Br         -5.299305       -0.249528       -3.534609
Br         -0.796213        4.019009        1.352135
Br         -6.371259        3.056021        0.085192
Br         -4.051574        5.662893        1.212549
B           4.303757        0.800355        0.022818
H           5.355762        1.336033        0.091998
N           3.932641        0.195740        1.402664
C           4.639837        0.178113        2.556295
C           3.941959       -0.575969        3.494339
C           2.791250       -1.001844        2.811868
N           4.382133       -0.376945       -0.991863
C           5.447426       -0.846913       -1.681611
C           3.801923       -2.311957       -1.803356
C           5.119405       -2.085997       -2.227838
N           3.219016        1.793696       -0.422074
C           3.301395        3.140670       -0.543847
C           2.113710        3.603902       -1.094246
C           1.347003        2.439805       -1.278205
N           2.000249        1.350616       -0.864188
N           3.358701       -1.276655       -1.079293
N           2.782591       -0.524727        1.562068
Cu          1.638599       -0.821036       -0.131870
Br          6.268969        1.044828        2.778434
Br          4.427778       -0.939658        5.252946
Br          1.449273       -2.098538        3.482359
Br         -0.336940        2.379049       -2.070255
Br          1.658245        5.360780       -1.507349
Br          4.788049        4.136501       -0.031771
Br          7.054833        0.070983       -1.829791
Br          6.189103       -3.193872       -3.269883
Br          2.762123       -3.830657       -2.094251
H           0.044802        0.172505        2.509578
C          -0.947522       -3.418875        0.184304
C          -0.092033       -4.460694        0.492237
C          -2.241751       -3.553692       -0.284092
H           0.910308       -4.294211        0.872562
H          -2.873270       -2.700407       -0.499932
C          -0.585382       -5.762151        0.294820
C          -2.713646       -4.864860       -0.465350
H           0.052353       -6.612575        0.520418
H          -3.727311       -5.016848       -0.826053
C          -1.887651       -5.956428       -0.178263
H          -2.262134       -6.965845       -0.320568
H          -0.446416       -2.127142        0.414857
57
SB4
Cu         -1.797133        0.443040       -1.073609
O          -0.095730        1.595070       -1.429090
O           0.014793       -0.108881       -1.414045
N          -3.531466        1.502518       -1.253068
N          -4.635862        1.009346       -0.616294
N          -2.813042       -1.334065       -1.185160
N          -3.996076       -1.439549       -0.513298
N          -2.269404        0.554052        1.124556
N          -3.514051        0.085466        1.437760
C          -3.901269        2.631148       -1.859346
C          -5.262218        2.894930       -1.637858
C          -5.686024        1.836464       -0.838573
C          -2.551202       -2.530798       -1.714708
C          -3.566284       -3.446636       -1.390363
C          -4.463230       -2.706366       -0.623423
C          -1.636415        0.743908        2.279050
C          -2.448353        0.394965        3.372156
C          -3.639119       -0.020961        2.783970
B          -4.529205       -0.234344        0.309345
H          -5.589389       -0.493064        0.767639
Br          0.114251        1.385886        2.318778
Br         -2.029647        0.463098        5.185974
Br         -5.180700       -0.633064        3.629518
Br         -1.019975       -2.831081       -2.730630
Br         -3.689613       -5.239601       -1.875289
Br         -6.051750       -3.287653        0.150662
Br         -2.683100        3.657832       -2.830160
Br         -7.391309        1.541853       -0.157164
Br         -6.271889        4.325001       -2.268696
B           4.480745       -0.131616        0.436660
H           5.564589       -0.343624        0.861331
N           4.115250        1.364154        0.646226
C           4.880753        2.392743        1.081983
C           4.145310        3.571187        0.984545
C           2.909416        3.162931        0.458207
N           3.438062       -1.021368        1.157401
C           3.596093       -1.934693        2.146023
C           1.502653       -1.949519        1.448506
C           2.372385       -2.558665        2.370411
N           4.426805       -0.442894       -1.083891
C           5.329613       -1.068668       -1.877840
C           4.799209       -1.167139       -3.161279
C           3.534284       -0.562849       -3.051510
N           3.312647       -0.134322       -1.811619
N           2.141751       -1.027717        0.728826
N           2.892859        1.840561        0.264704
Cu          1.614669        0.550429       -0.614779
Br          6.624650        2.188772        1.694901
Br          4.681870        5.292335        1.446198
Br          1.447264        4.235590        0.027614
Br          2.257402       -0.316578       -4.391775
Br          5.592120       -1.920005       -4.669182
Br          6.985117       -1.671777       -1.273894
Br          5.216426       -2.244160        3.009021
Br          1.979938       -3.895184        3.606745
Br         -0.303594       -2.323803        1.180248
H           0.028997        1.720131       -2.393783
57
SB5
Cu         -1.331944        0.294778        0.181670
O           0.054088        1.354130        1.056897
O          -0.099085       -1.103312        0.525819
N          -2.679275        1.808788       -0.303594
N          -3.986805        1.433848       -0.472327
N          -2.272704       -0.945014       -1.146586
N          -3.630876       -0.940971       -1.235604
N          -2.875270       -0.311218        1.661159
N          -4.142302       -0.458230        1.180566
C          -2.642856        3.138109       -0.448922
C          -3.920814        3.650301       -0.720968
C          -4.743068        2.528665       -0.723098
C          -1.822827       -1.910222       -1.951424
C          -2.895349       -2.547690       -2.597263
C          -4.026680       -1.900292       -2.105022
C          -2.873730       -0.794160        2.900376
C          -4.149981       -1.267299        3.257792
C          -4.925457       -1.033251        2.125369
B          -4.449072       -0.036728       -0.277566
H          -5.604780       -0.136583       -0.508452
Br         -1.318395       -0.782620        3.929343
Br         -4.686430       -2.027467        4.871622
Br         -6.729551       -1.411775        1.867691
Br         -0.005739       -2.285064       -2.117549
Br         -2.822132       -3.935135       -3.835298
Br         -5.809664       -2.233430       -2.513801
Br         -1.083998        4.153475       -0.296860
Br         -6.579507        2.471960       -1.009729
Br         -4.405448        5.422567       -1.013866
B           4.386383       -0.036349       -0.308793
H           5.521581       -0.087078       -0.636985
N           4.219564        0.958367        0.872266
C           5.142239        1.746140        1.472832
C           4.522196        2.465565        2.490037
C           3.181957        2.047554        2.444813
N           3.908306       -1.435516        0.162963
C           4.518793       -2.638795        0.062356
C           2.598987       -2.880182        1.129896
C           3.715323       -3.598950        0.671069
N           3.506406        0.431295       -1.487536
C           3.848551        0.793499       -2.748065
C           2.693428        1.177378       -3.421601
C           1.675061        1.013638       -2.465402
N           2.160266        0.563425       -1.309572
N           2.716545       -1.586430        0.812760
N           3.005029        1.149580        1.470170
Cu          1.438132        0.002751        0.829002
Br          6.929424        1.809103        0.962655
Br          5.298833        3.697782        3.648189
Br          1.801341        2.599276        3.565173
Br         -0.143980        1.365164       -2.700078
Br          2.537897        1.768325       -5.180871
Br          5.594089        0.757406       -3.393984
Br          6.162228       -2.886565       -0.771951
Br          4.056206       -5.419479        0.850515
Br          1.162798       -3.544827        2.105513
H           0.271303        2.184374        0.601727
75
TS_CycHx
Cu          1.102502        0.063419       -0.336681
O          -0.075782       -1.038190        0.713951
O          -0.061708        1.465840        0.330134
N           1.997257       -1.520274       -1.302793
N           3.357152       -1.619597       -1.346122
N           2.561764        1.356020       -0.957856
N           3.814864        0.855172       -1.197684
N           3.277099       -1.632435        1.398890
N           4.070655       -0.661503        0.854831
C           1.512843       -2.648395       -1.832580
C           2.552714       -3.499111       -2.235766
C           3.709276       -2.802533       -1.899585
C           2.537841        2.601703       -1.456426
C           3.775746        2.920654       -2.037973
C           4.551032        1.781465       -1.856566
C           3.508496       -1.593836        2.706394
C           4.464021       -0.615088        3.048852
C           4.788603       -0.040803        1.825518
B           4.248899       -0.545845       -0.688420
H           5.383779       -0.717119       -0.995732
Br          2.625031       -2.760084        3.877217
Br          5.169422       -0.207333        4.726216
Br          5.984473        1.343301        1.468707
Br          1.068556        3.738553       -1.370274
Br          4.275223        4.513931       -2.859539
Br          6.305700        1.521088       -2.413217
Br         -0.316239       -2.998764       -1.983536
Br          5.470848       -3.344334       -2.138286
Br          2.418968       -5.169339       -3.043309
B          -4.513894       -0.046102       -0.150790
H          -5.665278       -0.150375       -0.402322
N          -4.101266       -1.136580        0.866858
C          -4.815015       -2.168960        1.373352
C          -4.020625       -2.851268        2.290572
C          -2.803103       -2.151370        2.285530
N          -4.230509        1.348797        0.474915
C          -5.038503        2.435441        0.512593
C          -3.055781        2.971959        1.317839
C          -4.328707        3.502720        1.051867
N          -3.670653       -0.172988       -1.443032
C          -4.057265       -0.402795       -2.722716
C          -2.950529       -0.239276       -3.550658
C          -1.915463        0.105142       -2.662097
N          -2.342088        0.133885       -1.402943
N          -2.998178        1.683003        0.971789
N          -2.855925       -1.128596        1.424348
Cu         -1.501107        0.271940        0.803233
Br         -6.563491       -2.555225        0.872252
Br         -4.474903       -4.348691        3.297863
Br         -1.295487       -2.513417        3.317235
Br         -0.147591        0.524161       -3.104894
Br         -2.866370       -0.428076       -5.401947
Br         -5.795578       -0.859922       -3.207883
Br         -6.801716        2.432036       -0.080596
Br         -4.932995        5.236097        1.358329
Br         -1.611504        3.881078        2.060296
H          -0.370962       -1.854119        0.276581
C           2.052104        2.909432        2.602435
C           2.950375        2.868416        3.860225
C           2.152603        2.439517        5.100126
C           1.455532        1.087916        4.886352
C           0.545656        1.127511        3.637909
C           1.365975        1.566379        2.440857
H           2.646569        3.151501        1.715081
H           1.302849        3.701686        2.726002
H           3.407135        3.853704        4.013298
H           3.767683        2.157452        3.688316
H           2.819982        2.381832        5.968765
H           1.396090        3.204614        5.326135
H           0.859334        0.814648        5.765511
H           2.210892        0.303350        4.752325
H           0.099768        0.144880        3.452074
H          -0.270683        1.839991        3.810900
H           0.610799        1.655157        1.478327
H           2.066215        0.785502        2.121182
62
TS_Met
Cu          1.511152        0.172340       -1.308209
O           0.181037        1.550752       -1.292057
O          -0.022933       -0.889276       -1.956897
N           1.687441        0.884448        1.215432
N           2.757487        0.127340        1.599998
N           2.838106       -1.343412       -1.186419
N           3.849486       -1.249445       -0.267529
N           3.123234        1.480703       -1.185251
N           4.057308        1.254740       -0.214359
C           0.858583        0.901536        2.256319
C           1.355374        0.148023        3.334888
C           2.574101       -0.331227        2.862858
C           3.003212       -2.503099       -1.835527
C           4.126258       -3.185681       -1.341587
C           4.633911       -2.350020       -0.351977
C           3.387956        2.681572       -1.708373
C           4.503114        3.260394       -1.079243
C           4.890848        2.317442       -0.132749
B           3.989110       -0.012703        0.667515
H           4.979476       -0.129151        1.309040
Br          2.396832        3.419247       -3.102425
Br          5.296200        4.904655       -1.440489
Br          6.300657        2.423787        1.075168
Br          1.891724       -3.086205       -3.207660
Br          4.795958       -4.832332       -1.891689
Br          6.146057       -2.634646        0.691664
Br         -0.706969        1.929021        2.214120
Br          3.792095       -1.443743        3.723225
Br          0.573303       -0.139822        4.999152
B          -3.969906        0.062500        0.482993
H          -4.997270        0.032827        1.069814
N          -3.555938        1.535298        0.241946
C          -4.060140        2.665727        0.788283
C          -3.449139        3.761894        0.184332
C          -2.559749        3.196854       -0.744242
N          -4.129496       -0.638683       -0.896307
C          -5.153633       -1.411871       -1.332433
C          -3.502090       -1.492704       -2.791407
C          -4.798280       -1.979193       -2.550976
N          -2.879592       -0.693653        1.268967
C          -2.987218       -1.444536        2.394283
C          -1.818333       -2.181510        2.542284
C          -1.042010       -1.808835        1.427087
N          -1.670872       -0.910704        0.671617
N          -3.101989       -0.691853       -1.800596
N          -2.617175        1.859385       -0.694485
Cu         -1.369356        0.367840       -1.328684
Br         -5.351846        2.673880        2.125015
Br         -3.763394        5.565444        0.518161
Br         -1.476936        4.124625       -1.939051
Br          0.626418       -2.493957        0.960475
Br         -1.399895       -3.404982        3.882775
Br         -4.483059       -1.434596        3.503831
Br         -6.747819       -1.636360       -0.400088
Br         -5.810901       -3.120386       -3.618299
Br         -2.439652       -1.863544       -4.274458
H           0.271484        2.041720       -0.456752
C           0.475920        0.109248       -4.214013
H           0.140977       -0.548362       -3.112798
H          -0.231676        0.936000       -4.251049
H           0.361279       -0.633295       -5.002039
H           1.507590        0.417943       -4.045131
